# Supplementary material for: The active zone protein Clarinet regulates synaptic sorting of ATG-9 and presynaptic autophagy
Source: PLoS Biol. 2023 Apr 13;21(4):e3002030. doi: 10.1371/journal.pbio.3002030 (PMC10101500; doi:10.1371/journal.pbio.3002030)
Supplement: S1 Data — (XLSX) [file pbio.3002030.s001.xlsx]

## Sheet: Fig1L
WT	ola285	ok560
1.34328	3.20859	0.9857
1.62873	3.7952	5.43999
0.705536	2.22453	4.11467
1.42735	3.65605	1.13565
1.01839	3.18437	4.34828
1.31719	5.13471	5.49475
0.641447	3.08069	2.07637
0.818536	0.851166	1.4338
1.13917	0.959164	1.90342
1.6145	4.75046	6.39956
2.27891		3.43717
1.61649		2.71558
1.46999		1.19992
1.38338		0.951392
		0.932335

## Sheet: Fig1M
	Punctate	Diffuse
WT	8	105
cla-1(ola285)	213	161
cla-1(ok560)	129	107
cla-1(ola285)/+	3	64
cla-1(ok560)/+	2	111
cla-1(ola285)/cla-1(ok560)	35	43

## Sheet: Fig2M
WT	cla-1(ola285)
2440	3720
1840	2160
3400	2320
3040	2360
2360	2080
2840	2080

## Sheet: Fig2N
WT-AIYL	WT-AIYR	cla-1(ola285)-AIYL	cla-1(ola285)-AIYR
8	0	4	4
17	36	5	16
14	32	17	22
22	0	6	25
19	22	8	25
22	19	19	29
21	18	25	3
19	23	19	25
33	31	12	21
17	0	18	19
18	29	25	3
24	26	16	44
16	39	19	36
25	33	16	41
31	23	13	40
29	35	14	42
30	14	20	34
42	27	18	0
41	29	20	36
17	15	26	47
27	26	14	43
30	18	21	33
34	19	25	37
38	21	27	34
43	23	23	29
40	33	27	38
40	32	29	35
33	19	26	29
37	32	21	22
37	31	21	23
28	25	28	24
41	6	34	20
33	22	26	16
36	34	28	26
23	15	24	0
27	25	34	15
40	16	34	1
42	35	30	33
30	21	31	34
36	32	32	48
26	37	11	54
19	31	23	51
20	30	27	55
21	25	33	61
18	0	35	63
26	23	21	59
19	32	31	51
29	24	34	48
20	43	20	59
33	30	29	75
18	35	24	60
20	31	27	60
18	33	24	66
21	28	30	49
29	29	27	59
31	31	23	71
31	24	22	44
22	34	24	52
21	33	15	55
35	26	26	38
25	26	13	41
20	3	0	4
19	22	34	26
30	28	21	25
18	23	23	31
33	42	22	20
20	31	17	21
29	24	27	9
27	32	23	7
28	5	20	9
31	38	22
37	30	21
29	38	21
27	46	23
37	39	28
31	38	16
36	43	33
47	66	29
0	58	41
39	46	35
41	53	50
45	44	31
54	35	29
63	45	28
49	49	35
62	49	26
56	41	29
57	48	19
24	39	16
20	28	21
0	36	14
17	36	1
17	32	0
26	21	8
0	17	3
0	14	0
0	9	5
0	10	0
0	10	0
0	7	1
0	7	1
0	9	0
0	8	2
0	5	2
0	11	2
0	1	0
0	4	1
0	2	1
0	4	0
0	1	0
0	1	0
0	1	0
0	3	2
0	2	2
0	0
0	0
0	0
0	0
0	1
0	1
0	0
0	0
4	7
4	7
4	7
4	7

## Sheet: Fig3E
z-slice (nm)	WT density (beads/um^2)	cla-1(ola285) density (beads/um^2)
0	5.52885	0
50	0	0
100	3.46948	0
150	2.48992	0
200	0	0
250	1.672	3.21663
300	0	7.53045
350	3.25117	9.15007
400	4.15848	8.60573
450	4.39521	8.20293
500	5.73831	5.38525
550	4.24232	10.0798
600	8.44791	1.53913
650	7.75002	5.73363
700	5.21022	6.55074
750	1.3066	0
800	5.24706	0
850	9.182	10.7784
900	2.51906	0
950	2.34468	2.03583
1000	1.13346	0.967964
1050	4.71841	0.916031
1100	6.84659	0
1150	8.56063	16.3891
1200	6.99909	10.0211
1250	8.49183	7.08746
1300	12.3865	7.0716
1350	18.7905	12.6483
1400	9.91339	17.3349
1450	26.4337	20.1575
1500	14.5263	30.2621
1550	14.5082	32.2909
1600	10.7113	47.044
1650	15.8347	58.2103
1700	10.7681	63.775
1750	19.9293	23.7971
1800	20.3987	29.7436
1850	27.0527	38.6097
1900	25.305	16.9621
1950	27.4495	26.7236
2000	24.4886	6.3673
2050	33.8927	7.78197
2100	27.3586	2.8236
2150	13.3172	10.5866
2200	18.3504	10.1758
2250	9.39415	4.71351
2300	5.43518	3.58621
2350	13.1248	14.6896
2400	0	6.00166
2450	6.18742	14.6527
2500	8.99814	0
2550	6.01423	17.7292
2600	7.45914	11.1745
2650	11.3785	12.3135
2700	5.37624	3.28762
2750	11.1163	10.9354
2800	9.76154	7.63412
2850	7.39367	4.19199
2900	2.79066	0
2950	12.1728	4.34711
3000	6.65627

## Sheet: Fig4J
	punctate	diffuse
WT	8	105
cla-1(ola285)	70	43
unc-13 (s69)	0	60
unc-13 (s69); cla-1(ola285)	0	58
unc-10 (md1117)	0	56
unc-10 (md1117); cla-1(ola285)	0	58
unc-18 (e81)	0	46
unc-18 (e81); cla-1(ola285)	0	61
unc-2(e55)	1	65
unc-2(e55);cla-1(ola285)	0	65

## Sheet: Fig4K
WT	ola285	unc-13	ola285;unc-13	unc-10	ola285;unc-10	unc-18	ola285;unc-18
1.34328	3.20859	0.929438	1.81338	1.13161	1.1776	0.960933	1.44971
1.62873	3.7952	0.810677	0.572116	1.8784	0.900024	1.46693	1.0348
0.705536	2.22453	2.7299	1.14921	1.89054	1.33836	0.583234	0.668578
1.42735	3.65605	1.25243	0.68178	1.97839	0.902241	1.19216	1.45416
1.01839	3.18437	0.538022	0.989683	2.20666	1.30617	1.29912	0.889352
1.31719	5.13471	1.02258	1.12242	1.84971	0.562297	0.698796	0.914899
0.641447	3.08069	0.748265	1.3679	0.57967	1.80192	0.701333	1.70927
0.818536	0.851166	1.33439	0.791745	1.127	1.12446	2.44116	0.655644
1.13917	0.959164	0.888994	1.15137	1.83239	1.14219	0.787136	1.2869
1.6145	4.75046	1.24033	1.16238	2.17836	1.29871	1.10259	0.535187
2.27891		0.723561	1.50515	0.600934	0.858633	0.790103	0.823684
1.61649		0.222976	0.908651	1.02886	1.50203	0.669073	1.45696
1.46999		1.53522		0.473453	0.441877	1.4781	1.85279
1.38338		0.819471		0.501953	0.511299	0.491431	1.61667
		0.487432		0.830595	0.916597	1.39901	1.35301
		1.37891		0.845204	0.434399	2.24498
				1.10173	0.54459	2.18084
				0.509172	1.04928
					0.377505
					0.547912

## Sheet: Fig5M
	Punctate	Diffuse
WT	8	105
cla-1(ola285)	70	43
unc-11(e47)/AP180	50	34
dpy-23(e840)	25	26
dpy-23(e840); cla-1(ola285)	72	30

## Sheet: Fig5N
wt	ola285	unc-11	dpy-23	dpy-23;ola285
1.34328	3.20859	2.08314	0.554098	12.3623
1.62873	3.7952	1.36373	6.80838	10.4964
0.705536	2.22453	3.27302	2.13909	4.22106
1.42735	3.65605	0.506297	2.65268	17.2141
1.01839	3.18437	3.19482	6.9618	13.6255
1.31719	5.13471	3.19584	6.67807	0.646901
0.641447	3.08069	3.28088	7.60128	2.94541
0.818536	0.851166	3.71558	0.936248	5.92308
1.13917	0.959164	3.6677	2.13999	19.4722
1.6145	4.75046	2.613	4.72022	1.69595
2.27891		2.2637	2.88927
1.61649		1.7162	6.67795
1.46999		5.55125	4.13305
1.38338		2.18805
		2.95076
		1.35507
		2.36179
		4.07707

## Sheet: Fig6G
	Punctate	Diffuse
WT	8	105
sdpn-1(ok1667)	3	77
cla-1(ola285)	70	43
sdpn-1;cla-1	2	71
unc-11(e47)/AP180	50	34
sdpn-1;unc-11	12	65

[truncated: 19 more sheets: Fig6H, Fig7I, Fig8O, Fig8P, Fig9D, Fig9I, FigS1B, FigS1C, FigS1D, FigS1I, FigS2A, FigS2B, FigS3C, FigS3F, FigS3G, FigS3H, FigS4E, FigS7G, FigS8]
