# Supplementary material for: The active zone protein Clarinet regulates synaptic sorting of ATG-9 and presynaptic autophagy
Source: PLoS Biol. 2023 Apr 13;21(4):e3002030. doi: 10.1371/journal.pbio.3002030 (PMC10101500; doi:10.1371/journal.pbio.3002030)
Supplement: S1 Plasmids — (STR) [file pbio.3002030.s012.str]

LOCUS       PUTATIVE_DACR218        6546 bp ds-DNA     circular     14-MAR-2023
DEFINITION  .
ACCESSION   
VERSION     
SOURCE      .
  ORGANISM  .
COMMENT     Promoter from pENTR-Pmod1 675 to 2751
COMMENT     Gene from pENTR21_GCaMP6s 1 to 1383
COMMENT     UTR from DACR839-unc-54 entry with stop before mcs copy 58 to 986
COMMENT     Backbone from pDEST-R4-R3 1727 to 43
COMMENT     ApEinfo:methylated:1
FEATURES             Location/Qualifiers
     misc_feature    2066..2106
                     /locus_tag="mod-1 cDNA"
                     /label="mod-1 cDNA"
                     /ApEinfo_label="mod-1 cDNA"
                     /ApEinfo_fwdcolor="cyan"
                     /ApEinfo_revcolor="green"
                     /ApEinfo_graphicformat="arrow_data {{0 1 2 0 0 -1} {} 0}
                     width 5 offset 0"
     primer_bind     complement(4187..4204)
                     /locus_tag="M13-fwd"
                     /label="M13-fwd"
                     /ApEinfo_label="M13-fwd"
                     /ApEinfo_fwdcolor="forestgreen"
                     /ApEinfo_revcolor="dodgerblue"
                     /ApEinfo_graphicformat="arrow_data {{0 1 2 0 0 -1} {} 0}
                     width 5 offset 0"
     misc_feature    complement(3237..3250)
                     /locus_tag="AttB2"
                     /label="AttB2"
                     /ApEinfo_label="AttB2"
                     /ApEinfo_fwdcolor="orange"
                     /ApEinfo_revcolor="orange"
                     /ApEinfo_graphicformat="arrow_data {{0 1 2 0 0 -1} {} 0}
                     width 5 offset 0"
     misc_recomb     37..43
                     /locus_tag="attB4"
                     /label="attB4"
                     /ApEinfo_label="attB4"
                     /ApEinfo_fwdcolor="orange"
                     /ApEinfo_revcolor="orange"
                     /ApEinfo_graphicformat="arrow_data {{0 1 2 0 0 -1} {} 0}
                     width 5 offset 0"
     misc_feature    2167..2170
                     /locus_tag="nCre"
                     /label="nCre"
                     /ApEinfo_label="nCre"
                     /ApEinfo_fwdcolor="cyan"
                     /ApEinfo_revcolor="green"
                     /ApEinfo_graphicformat="arrow_data {{0 1 2 0 0 -1} {} 0}
                     width 5 offset 0"
     UTR             3423..4157
                     /locus_tag="unc-54 3UTR"
                     /label="unc-54 3UTR"
                     /ApEinfo_label="unc-54 3UTR"
                     /ApEinfo_fwdcolor="palevioletred"
                     /ApEinfo_revcolor="palevioletred"
                     /ApEinfo_graphicformat="arrow_data {{0 1 2 0 0 -1} {} 0}
                     width 5 offset 0"
     misc_recomb     complement(4166..4179)
                     /locus_tag="attR3"
                     /label="attR3"
                     /ApEinfo_label="attR3"
                     /ApEinfo_fwdcolor="orange"
                     /ApEinfo_revcolor="orange"
                     /ApEinfo_graphicformat="arrow_data {{0 1 2 0 0 -1} {} 0}
                     width 5 offset 0"
     terminator      join(3309..3371,3423..4159)
                     /locus_tag="unc-54 3utr for gateway"
                     /label="unc-54 3utr for gateway"
                     /ApEinfo_label="unc-54 3utr for gateway"
                     /ApEinfo_fwdcolor="palevioletred"
                     /ApEinfo_revcolor="palevioletred"
                     /ApEinfo_graphicformat="arrow_data {{0 1 2 0 0 -1} {} 0}
                     width 5 offset 0"
     misc_recomb     37..43
                     /locus_tag="attR4"
                     /label="attR4"
                     /ApEinfo_label="attR4"
                     /ApEinfo_fwdcolor="orange"
                     /ApEinfo_revcolor="orange"
                     /ApEinfo_graphicformat="arrow_data {{0 1 2 0 0 -1} {} 0}
                     width 5 offset 0"
     misc_recomb     complement(3237..3250)
                     /locus_tag="AttR2"
                     /label="AttR2"
                     /ApEinfo_label="AttR2"
                     /ApEinfo_fwdcolor="orange"
                     /ApEinfo_revcolor="orange"
                     /ApEinfo_graphicformat="arrow_data {{0 1 2 0 0 -1} {} 0}
                     width 5 offset 0"
     misc_feature    66..2065
                     /locus_tag="mod-1 promoter"
                     /label="mod-1 promoter"
                     /ApEinfo_label="mod-1 promoter"
                     /ApEinfo_fwdcolor="#ffff00"
                     /ApEinfo_revcolor="green"
                     /ApEinfo_graphicformat="arrow_data {{0 1 2 0 0 -1} {} 0}
                     width 5 offset 0"
     primer_bind     1..21
                     /locus_tag="M13-rev"
                     /label="M13-rev"
                     /ApEinfo_label="M13-rev"
                     /ApEinfo_fwdcolor="forestgreen"
                     /ApEinfo_revcolor="dodgerblue"
                     /ApEinfo_graphicformat="arrow_data {{0 1 2 0 0 -1} {} 0}
                     width 5 offset 0"
     misc_feature    2167..3225
                     /locus_tag="nCre(1)"
                     /label="nCre(1)"
                     /ApEinfo_label="nCre"
                     /ApEinfo_fwdcolor="cyan"
                     /ApEinfo_revcolor="green"
                     /ApEinfo_graphicformat="arrow_data {{0 1 2 0 0 -1} {} 0}
                     width 5 offset 0"
     misc_feature    2040..2106
                     /locus_tag="mod-1 promoter(1)"
                     /label="mod-1 promoter(1)"
                     /ApEinfo_label="mod-1 promoter"
                     /ApEinfo_fwdcolor="#ffff00"
                     /ApEinfo_revcolor="green"
                     /ApEinfo_graphicformat="arrow_data {{0 1 2 0 0 -1} {} 0}
                     width 5 offset 0"
     misc_recomb     2108..2131
                     /locus_tag="attB1"
                     /label="attB1"
                     /ApEinfo_label="attB1"
                     /ApEinfo_fwdcolor="#ff8000"
                     /ApEinfo_revcolor="#800040"
                     /ApEinfo_graphicformat="arrow_data {{0 1 2 0 0 -1} {} 0}
                     width 5 offset 0"
     rep_origin      5737..6419
                     /locus_tag="ColE1 origin"
                     /label="ColE1 origin"
                     /ApEinfo_label="ColE1 origin"
                     /ApEinfo_fwdcolor="gray"
                     /ApEinfo_revcolor="gray"
                     /ApEinfo_graphicformat="arrow_data {{0 1 2 0 0 -1} {} 0}
                     width 5 offset 0"
     misc_feature    60..65
                     /locus_tag="SphI"
                     /label="SphI"
                     /ApEinfo_label="SphI"
                     /ApEinfo_fwdcolor="cyan"
                     /ApEinfo_revcolor="green"
                     /ApEinfo_graphicformat="arrow_data {{0 1 2 0 0 -1} {} 0}
                     width 5 offset 0"
     CDS             4275..4343
                     /locus_tag="LacZ alpha"
                     /label="LacZ alpha"
                     /ApEinfo_label="LacZ alpha"
                     /ApEinfo_fwdcolor="yellow"
                     /ApEinfo_revcolor="yellow"
                     /ApEinfo_graphicformat="arrow_data {{0 1 2 0 0 -1} {} 0}
                     width 5 offset 0"
     misc_recomb     complement(4159..4165)
                     /locus_tag="attL3"
                     /label="attL3"
                     /ApEinfo_label="attL3"
                     /ApEinfo_fwdcolor="orange"
                     /ApEinfo_revcolor="orange"
                     /ApEinfo_graphicformat="arrow_data {{0 1 2 0 0 -1} {} 0}
                     width 5 offset 0"
     misc_recomb     complement(4166..4179)
                     /locus_tag="attB3"
                     /label="attB3"
                     /ApEinfo_label="attB3"
                     /ApEinfo_fwdcolor="orange"
                     /ApEinfo_revcolor="orange"
                     /ApEinfo_graphicformat="arrow_data {{0 1 2 0 0 -1} {} 0}
                     width 5 offset 0"
     exon            3906..4060
                     /locus_tag="aex-5 exon1"
                     /label="aex-5 exon1"
                     /ApEinfo_label="aex-5 exon1"
                     /ApEinfo_fwdcolor="palevioletred"
                     /ApEinfo_revcolor="palevioletred"
                     /ApEinfo_graphicformat="arrow_data {{0 1 2 0 0 -1} {} 0}
                     width 5 offset 0"
     misc_recomb     complement(4159..4165)
                     /locus_tag="attB3(1)"
                     /label="attB3(1)"
                     /ApEinfo_label="attB3"
                     /ApEinfo_fwdcolor="orange"
                     /ApEinfo_revcolor="orange"
                     /ApEinfo_graphicformat="arrow_data {{0 1 2 0 0 -1} {} 0}
                     width 5 offset 0"
     misc_feature    complement(4166..4172)
                     /locus_tag="Gateway Recomb3"
                     /label="Gateway Recomb3"
                     /ApEinfo_label="Gateway Recomb3"
                     /ApEinfo_fwdcolor="red"
                     /ApEinfo_revcolor="red"
                     /ApEinfo_graphicformat="arrow_data {{0 1 2 0 0 -1} {} 0}
                     width 5 offset 0"
     misc_feature    complement(3237..3243)
                     /locus_tag="Gateway Recomb2"
                     /label="Gateway Recomb2"
                     /ApEinfo_label="Gateway Recomb2"
                     /ApEinfo_fwdcolor="red"
                     /ApEinfo_revcolor="red"
                     /ApEinfo_graphicformat="arrow_data {{0 1 2 0 0 -1} {} 0}
                     width 5 offset 0"
     CDS             4980..5639
                     /locus_tag="AmpR"
                     /label="AmpR"
                     /ApEinfo_label="AmpR"
                     /ApEinfo_fwdcolor="yellow"
                     /ApEinfo_revcolor="yellow"
                     /ApEinfo_graphicformat="arrow_data {{0 1 2 0 0 -1} {} 0}
                     width 5 offset 0"
ORIGIN
        1 CAGGAAACAG CTATGACCAT GATTACGCCA AGCTATCAAC TTTgtataga aaagttgccg
       61 catgcGTCCT TTAACTTTCT GCTAAAAGTG GTAGGTTAGC AATTTATTTT TGGAATTTTC
      121 GTGATGCTTC GCTACTTTTT CCATAAAACA AACCTTTTTA CAAGAACATT AAACATCCTC
      181 AATATCTGAA ATTTTGAAAG CCAGTAGGAG TTTGGTGGAG ACATTCTGGC AGCAGTTGCA
      241 ACTCGTTGAA AAAATCCAAA TTAATAAGTT GTCATATTGG GTTAAGAAAC TTGGTAAGAA
      301 CTCTCTAACC TATTTGAAAA GTTTCAGAAA ATACAACTGC TACCAAAATA CTGCGGCGGA
      361 AAACTCAGAA TACTTGTTTC TAGCTTGAAC TATTTCTGAA CCAATGGAAG TTCTGTAAAA
      421 AACAAAAAAA AGTTAGACAT AGAGTCAATA TAACAAGCTG TTAGCGTTCG TCACATTCTG
      481 CCGCAAGTTT ATGAGCCAGA TGTAACTGAA AAGTGTGTTG TGGTGATGTA GAATCCCATT
      541 TCTCAGGTAC GAAATCACTT TTTTGAGTCC ACAAAGCCTC TGGAAGATCC TGCTTCGTCT
      601 CAACTTGTGA GACGGCGTCC TCCTGAAAGC TTCAAAGAGC TTTCTTTTGC ATGTGACTCT
      661 CTTTTTCGGT GTCCTTTCGA TTAATTGAAT CATTTTATCT AGTGTCAACA TCTGAAGCTT
      721 CCGACAAAGC AACATTCACC TAGATAAGAC TGAAACAGTG AGTACAAATT GTAGATTTTG
      781 AGTCTAATAG AATGTTTCGT GCATAACCCA TTTATCATTT ACTCATTGAA AACTTGGACT
      841 GTTCTCAAAT TTTCTTATGT ATACCTATAG GCACGGATGT GCACCTCGTT TGAAAATTGT
      901 GACGATACAG TTCAATTTGG ACGACAACGC CATTTTTTTT AATTATTGAC GAGTTCAGTT
      961 TCTAAATCTT GGAATTTTTC ACAACAGCGA TTTTCGATAC TTTTCTTGTT TTTAAAAATC
     1021 ACCTCGTAAC TGAATTAAGC ACAGCGAGTT GTTTCAAAAA TCGGCTTCCT CAGTGTCGTT
     1081 CTATTGAAAT TAAAAAAATA GATTTCGAAA CTTTTGTATG GAATACTTAC AACATTTATC
     1141 CCACTCATGT AACCCCAATA ATCTATTCTA AAGTGTGATG TCATGTTTCA CGGAACGACG
     1201 AATTTATCCC GTCGTTTCTT CCTTTCCGTT TTAACTCATA TCTCTTCCTG GATCCTTCAG
     1261 AGCTCTTGTC AATTCCTCAC GTTTTTTTTT GTTTTTTCGT CGTTTAATTG TGGAAACACA
     1321 TATCCGTCCT CTTTGAAACA GCATCAGAAA ACTTTCTGCT CTCCGTGTCC TTCTACTTAC
     1381 TCTGATTGCC TTAGTTAGTC ACATCGCAAG CAACAACTAA CTGCCAATGG GAGGAGCCAG
     1441 TTGGAGCAGG GTGCGTGCTC GGTGCTCTTT TCAGAAGGTT TTCTCTTGTG CCAGCATGCT
     1501 TTTTTGAGGC TGTGTCATCA CAATGAACAT GTGTGAGTTC ATCCGTCTGG ATTATTCTTT
     1561 TTCTTACGTC TTCTGAGTAC TTCATACTTT CCAAATTTTT CAACTGAACT TTTCTTCTTT
     1621 TCTCATTGAA GTGGTTTGGT TTTGGTCGCG TGATCAACGG ATCCTACTTT TTTGAAACAA
     1681 AATGTTTTTG AAGTTTCACA GACTGATTTC GGGGTTTTTT CAAAGAATAT ATTCCCTCTC
     1741 GAGCAAGAGA AAATTCCAGA AAATAGTAGT TTTTTTCAAT TAGTCGTTTC ATTTGTACTA
     1801 GCTAAAAAAC TTGCAACTTA TGGCTTTAAA ACATGTGTTG GCTTCATACA AAAACATTTA
     1861 ACTAGTGTTT TTCCAGTTTT GTGTTCGTTT CATTTTCTCA CCAAACTGAC AATAATTACT
     1921 TTCTGTGAAC GTGTTTTGTA GGCAAGCTCC CGAATATTTT TTTCTCTTCT CACGTCTTGT
     1981 TATTTTCTCG ATTTTATTTT CTGAATCTGT GCGGTTTTCA ATCAATTTGA TTGCGATAAT
     2041 TATTCTATCA GAAATATATT TTCAGaaatc caaatactcc aggtgccaat gcggtgaaag
     2101 aaaattGCAA GTTTgtacaa aaaagcaggc ttgtcaggag gacccttggc tagcgtcgac
     2161 ggtaCCATGG gcgcacccaa gaagaagagg aaggtgtcca atttactgac cgtacaccaa
     2221 aatttgcctg cattaccggt cgatgcaacg agtgatgagg ttcgcaagaa cctgatggac
     2281 atgttcaggg atcgccaggc gttttctgag catacctgga aaatgcttct gtccgtttgc
     2341 cggtcgtggg cggcatggtg caagttgaat aaccggaaat ggtttcccgc agaacctgaa
     2401 gatgttcgcg attatcttct atatcttcag gcgcgcggtc tggcagtaaa aactatccag
     2461 caacatttgg gccagctaaa catgcttcat cgtcggtccg ggctgccacg accaagtgac
     2521 agcaatgctg tttcactggt tatgcggcgg atccgaaaag aaaacgttga tgccggtgaa
     2581 cgtgcaaaac aggctctagc gttcgaacgc actgatttcg accaggttcg ttcactcatg
     2641 gaaaatagcg atcgctgcca ggatatacgt aatctggcat ttctggggat tgcttataac
     2701 accctgttac gtatagccga aattgccagg atcagggtta aagatatctc acgtactgac
     2761 ggtgggagaa tgttaatcca tattggcaga acgaaaacgc tggttagcac cgcaggtgta
     2821 gagaaggcac ttagcctggg ggtaactaaa ctggtcgagc gatggatttc cgtctctggt
     2881 gtagctgatg atccgaataa ctacctgttt tgccgggtca gaaaaaatgg tgttgccgcg
     2941 ccatctgcca ccagccagct atcaactcgc gccctggaag ggatttttga agcaactcat
     3001 cgattgattt acggcgctaa ggatgactct ggtcagagat acctggcctg gtctggacac
     3061 agtgcccgtg tcggagccgc gcgagatatg gcccgcgctg gagtttcaat accggagatc
     3121 atgcaagctg gtggctggac caatgtaaat attgtcatga actatatccg taacctggat
     3181 agtgaaacag gggcaatggt gcgcctgctg gaagatggcg attaggaccc agctttCTTG
     3241 TACAAAGTGG agTAGTAGca aaggatccgc ccgggcaact agtTAGCATT CGTAGAATTC
     3301 CAACTGAGCG CCGGTCGCTA CCATTACCAA CTTGTCTGGT GTCAAAAATA ATAGGGGCCG
     3361 CTGTCATCAG Agtaagttta aactgagttc tactaactaa cgagtaatat ttaaattttc
     3421 agCATCTCGC GCCCGTGCCT CTGACTTCTA AGTCCAATTA CTCTTCAACA TCCCTACATG
     3481 CTCTTTCTCC CTGTGCTCCC ACCCCCTATT TTTGTTATTA TCAAAAAAAC TTCTTCTTAA
     3541 TTTCTTTGTT TTTTAGCTTC TTTTAAGTCA CCTCTAACAA TGAAATTGTG TAGATTCAAA
     3601 AATAGAATTA ATTCGTAATA AAAAGTCGAA AAAAATTGTG CTCCCTCCCC CCATTAATAA
     3661 TAATTCTATC CCAAAATCTA CACAATGTTC TGTGTACACT TCTTATGTTT TTTTTACTTC
     3721 TGATAAATTT TTTTTGAAAC ATCATAGAAA AAACCGCACA CAAAATACCT TATCATATGT
     3781 TACGTTTCAG TTTATGACCG CAATTTTTAT TTCTTCGCAC GTCTGGGCCT CTCATgacgt
     3841 caaatcatgc tcatcgtgaa aaagttttgg agtatttttg gaatttttca atcaagtgaa
     3901 agtttatgaa attaattttc ctgcttttgc tttttggggg tttcccctat tgtttgtcaa
     3961 gagtttcgag gacggcgttt ttcttgctaa aatcacaagt attgatgagc acgatgcaag
     4021 aaagatcgga agaaggtttg ggtttgaggc tcagtggaag gtgagtagaa gttgataatt
     4081 tgaaagtgga gtagtgtcta tggggttttt gccttaaatg acagaataca ttcccaatat
     4141 accaaacata actgtttcCA ACTTTATTAT ACATAGTTGA TAATTCACTG GCCGTCGTTT
     4201 TACAACGTCG TGACTGGGAA AACCCTGGCG TTACCCAACT TAATCGCCTT GCAGCACATC
     4261 CCCCTTTCGC CAGCTGGCGT AATAGCGAAG AGGCCCGCAC CGATCGCCCT TCCCAACAGT
     4321 TGCGCAGCCT GAATGGCGAA TGGCGCCTGA TGCGGTATTT TCTCCTTACG CATCTGTGCG
     4381 GTATTTCACA CCGCATATGG TGCACTCTCA GTACAATCTG CTCTGATGCC GCATAGTTAA
     4441 GCCAGCCCCG ACACCCGCCA ACACCCGCTG ACGCGCCCTG ACGGGCTTGT CTGCTCCCGG
     4501 CATCCGCTTA CAGACAAGCT GTGACCGTCT CCGGGAGCTG CATGTGTCAG AGGTTTTCAC
     4561 CGTCATCACC GAAACGCGCG AGACGAAAGG GCCTCGTGAT ACGCCTATTT TTATAGGTTA
     4621 ATGTCATGAT AATAATGGTT TCTTAGACGT CAGGTGGCAC TTTTCGGGGA AATGTGCGCG
     4681 GAACCCCTAT TTGTTTATTT TTCTAAATAC ATTCAAATAT GTATCCGCTC ATGAGACAAT
     4741 AACCCTGATA AATGCTTCAA TAATATTGAA AAAGGAAGAG TATGAGTATT CAACATTTCC
     4801 GTGTCGCCCT TATTCCCTTT TTTGCGGCAT TTTGCCTTCC TGTTTTTGCT CACCCAGAAA
     4861 CGCTGGTGAA AGTAAAAGAT GCTGAAGATC AGTTGGGTGC ACGAGTGGGT TACATCGAAC
     4921 TGGATCTCAA CAGCGGTAAG ATCCTTGAGA GTTTTCGCCC CGAAGAACGT TTTCCAATGA
     4981 TGAGCACTTT TAAAGTTCTG CTATGTGGCG CGGTATTATC CCGTATTGAC GCCGGGCAAG
     5041 AGCAACTCGG TCGCCGCATA CACTATTCTC AGAATGACTT GGTTGAGTAC TCACCAGTCA
     5101 CAGAAAAGCA TCTTACGGAT GGCATGACAG TAAGAGAATT ATGCAGTGCT GCCATAACCA
     5161 TGAGTGATAA CACTGCGGCC AACTTACTTC TGACAACGAT CGGAGGACCG AAGGAGCTAA
     5221 CCGCTTTTTT GCACAACATG GGGGATCATG TAACTCGCCT TGATCGTTGG GAACCGGAGC
     5281 TGAATGAAGC CATACCAAAC GACGAGCGTG ACACCACGAT GCCTGTAGCA ATGGCAACAA
     5341 CGTTGCGCAA ACTATTAACT GGCGAACTAC TTACTCTAGC TTCCCGGCAA CAATTAATAG
     5401 ACTGGATGGA GGCGGATAAA GTTGCAGGAC CACTTCTGCG CTCGGCCCTT CCGGCTGGCT
     5461 GGTTTATTGC TGATAAATCT GGAGCCGGTG AGCGTGGGTC TCGCGGTATC ATTGCAGCAC
     5521 TGGGGCCAGA TGGTAAGCCC TCCCGTATCG TAGTTATCTA CACGACGGGG AGTCAGGCAA
     5581 CTATGGATGA ACGAAATAGA CAGATCGCTG AGATAGGTGC CTCACTGATT AAGCATTGGT
     5641 AACTGTCAGA CCAAGTTTAC TCATATATAC TTTAGATTGA TTTAAAACTT CATTTTTAAT
     5701 TTAAAAGGAT CTAGGTGAAG ATCCTTTTTG ATAATCTCAT GACCAAAATC CCTTAACGTG
     5761 AGTTTTCGTT CCACTGAGCG TCAGACCCCG TAGAAAAGAT CAAAGGATCT TCTTGAGATC
     5821 CTTTTTTTCT GCGCGTAATC TGCTGCTTGC AAACAAAAAA ACCACCGCTA CCAGCGGTGG
     5881 TTTGTTTGCC GGATCAAGAG CTACCAACTC TTTTTCCGAA GGTAACTGGC TTCAGCAGAG
     5941 CGCAGATACC AAATACTGTC CTTCTAGTGT AGCCGTAGTT AGGCCACCAC TTCAAGAACT
     6001 CTGTAGCACC GCCTACATAC CTCGCTCTGC TAATCCTGTT ACCAGTGGCT GCTGCCAGTG
     6061 GCGATAAGTC GTGTCTTACC GGGTTGGACT CAAGACGATA GTTACCGGAT AAGGCGCAGC
     6121 GGTCGGGCTG AACGGGGGGT TCGTGCACAC AGCCCAGCTT GGAGCGAACG ACCTACACCG
     6181 AACTGAGATA CCTACAGCGT GAGCTATGAG AAAGCGCCAC GCTTCCCGAA GGGAGAAAGG
     6241 CGGACAGGTA TCCGGTAAGC GGCAGGGTCG GAACAGGAGA GCGCACGAGG GAGCTTCCAG
     6301 GGGGAAACGC CTGGTATCTT TATAGTCCTG TCGGGTTTCG CCACCTCTGA CTTGAGCGTC
     6361 GATTTTTGTG ATGCTCGTCA GGGGGGCGGA GCCTATGGAA AAACGCCAGC AACGCGGCCT
     6421 TTTTACGGTT CCTGGTCTTT TGCTGGCCTT TTGCTCACAT GTTCTTTCCT GCGTTATCCC
     6481 CTGATTCTGT GGATAACCGT ATTACCGCCT TTGAGTGAGC TGATACCAGC GGATAACAAT
     6541 TTCACA     
//
