# Supplementary material for: The active zone protein Clarinet regulates synaptic sorting of ATG-9 and presynaptic autophagy
Source: PLoS Biol. 2023 Apr 13;21(4):e3002030. doi: 10.1371/journal.pbio.3002030 (PMC10101500; doi:10.1371/journal.pbio.3002030)
Supplement: S2 Plasmids — (STR) [file pbio.3002030.s013.str]

LOCUS       DACR3473                5751 bp ds-DNA     circular     13-MAR-2023
COMMENT     
COMMENT     
COMMENT     ApEinfo:methylated:1
FEATURES             Location/Qualifiers
     misc_feature    join(16..51,966..988)
                     /dnas_title="MCS I"
                     /note="MCS I"
                     /locus_tag="MCS I"
                     /label="MCS I"
                     /ApEinfo_label="MCS I"
                     /ApEinfo_fwdcolor="#7eff74"
                     /ApEinfo_revcolor="#7eff74"
                     /ApEinfo_graphicformat="arrow_data {{0 1 2 0 0 -1} {} 0}
                     width 5 offset 0"
     misc_difference 460..460
                     /note="Mutation introduced by PCR.  Should be T"
                     /locus_tag="Mutation introduced by PCR.  Should be T"
                     /label="Mutation introduced by PCR.  Should be T"
                     /ApEinfo_label="Mutation introduced by PCR.  Should be T"
                     /ApEinfo_fwdcolor="pink"
                     /ApEinfo_revcolor="pink"
                     /ApEinfo_graphicformat="arrow_data {{0 1 2 0 0 -1} {} 0}
                     width 5 offset 0"
     exon            378..628
                     /note="ttx-3 Exon 2"
                     /locus_tag="ttx-3 Exon 2"
                     /label="ttx-3 Exon 2"
                     /ApEinfo_label="ttx-3 Exon 2"
                     /ApEinfo_fwdcolor="#c83a90"
                     /ApEinfo_revcolor="#c83a90"
                     /ApEinfo_graphicformat="arrow_data {{0 1 2 0 0 -1} {} 0}
                     width 5 offset 0"
     intron          133..377
                     /note="ttx-3 Intron 1 (3' fragment)"
                     /locus_tag="ttx-3 Intron 1 (3' fragment)"
                     /label="ttx-3 Intron 1 (3' fragment)"
                     /ApEinfo_label="ttx-3 Intron 1 (3' fragment)"
                     /ApEinfo_fwdcolor="#eb606c"
                     /ApEinfo_revcolor="#eb606c"
                     /ApEinfo_graphicformat="arrow_data {{0 1 2 0 0 -1} {} 0}
                     width 5 offset 0"
     promoter        133..965
                     /note="ttx-3 bashed promoter G"
                     /locus_tag="ttx-3 bashed promoter G"
                     /label="ttx-3 bashed promoter G"
                     /ApEinfo_label="ttx-3 bashed promoter G"
                     /ApEinfo_fwdcolor="#346ee0"
                     /ApEinfo_revcolor="#346ee0"
                     /ApEinfo_graphicformat="arrow_data {{0 1 2 0 0 -1} {} 0}
                     width 5 offset 0"
     misc_difference 52..132
                     /note="From Fire vectors, cloned in with ttx-3"
                     /locus_tag="From Fire vectors, cloned in with ttx-3"
                     /label="From Fire vectors, cloned in with ttx-3"
                     /ApEinfo_label="From Fire vectors, cloned in with ttx-3"
                     /ApEinfo_fwdcolor="pink"
                     /ApEinfo_revcolor="pink"
                     /ApEinfo_graphicformat="arrow_data {{0 1 2 0 0 -1} {} 0}
                     width 5 offset 0"
     intron          629..871
                     /note="ttx-3 Intron 2"
                     /locus_tag="ttx-3 Intron 2"
                     /label="ttx-3 Intron 2"
                     /ApEinfo_label="ttx-3 Intron 2"
                     /ApEinfo_fwdcolor="#eb606c"
                     /ApEinfo_revcolor="#eb606c"
                     /ApEinfo_graphicformat="arrow_data {{0 1 2 0 0 -1} {} 0}
                     width 5 offset 0"
     exon            872..965
                     /note="ttx-3 Exon 3"
                     /locus_tag="ttx-3 Exon 3"
                     /label="ttx-3 Exon 3"
                     /ApEinfo_label="ttx-3 Exon 3"
                     /ApEinfo_fwdcolor="#c83a90"
                     /ApEinfo_revcolor="#c83a90"
                     /ApEinfo_graphicformat="arrow_data {{0 1 2 0 0 -1} {} 0}
                     width 5 offset 0"
     CDS             2337..2339
                     /dnas_title="GFP"
                     /vntifkey=4
                     /note="9 bp differences from Fire GFp"
                     /locus_tag="GFP"
                     /label="GFP"
                     /ApEinfo_label="GFP"
                     /ApEinfo_fwdcolor="#e9d024"
                     /ApEinfo_revcolor="#e9d024"
                     /ApEinfo_graphicformat="arrow_data {{0 1 2 0 0 -1} {} 0}
                     width 5 offset 0"
     3'UTR           2476..3211
                     /dnas_title="unc-54 3' UTR"
                     /vntifkey=50
                     /locus_tag="unc-54 3' UTR"
                     /label="unc-54 3' UTR"
                     /ApEinfo_label="unc-54 3' UTR"
                     /ApEinfo_fwdcolor="#f76ca1"
                     /ApEinfo_revcolor="#008040"
                     /ApEinfo_graphicformat="arrow_data {{0 1 2 0 0 -1} {} 0}
                     width 5 offset 0"
     CDS             3684..4544
                     /note="AMP-R"
                     /locus_tag="AMP-R"
                     /label="AMP-R"
                     /ApEinfo_label="AMP-R"
                     /ApEinfo_fwdcolor="#e9d024"
                     /ApEinfo_revcolor="#e9d024"
                     /ApEinfo_graphicformat="arrow_data {{0 1 2 0 0 -1} {} 0}
                     width 5 offset 0"
     rep_origin      5485..5751
                     /note=""
                     /locus_tag=""
                     /label=""
                     /ApEinfo_label=""
                     /ApEinfo_fwdcolor="#999999"
                     /ApEinfo_revcolor="#999999"
                     /ApEinfo_graphicformat="arrow_data {{0 1 2 0 0 -1} {} 0}
                     width 5 offset 0"
     misc_feature    1066..1070
                     /note="atg-9 cDNA Zhang"
                     /locus_tag="atg-9 cDNA Zhang"
                     /label="atg-9 cDNA Zhang"
                     /ApEinfo_label="atg-9 cDNA Zhang"
                     /ApEinfo_fwdcolor="#8d07fe"
                     /ApEinfo_revcolor="#7eff74"
                     /ApEinfo_graphicformat="arrow_data {{0 1 2 0 0 -1} {} 0}
                     width 5 offset 0"
     exon            1071..2336
                     /locus_tag="unc-101_a.2"
                     /label="unc-101_a.2"
                     /ApEinfo_label="unc-101_a.2"
                     /ApEinfo_fwdcolor="#c83a90"
                     /ApEinfo_revcolor="#c83a90"
                     /ApEinfo_graphicformat="arrow_data {{0 1 2 0 0 -1} {} 0}
                     width 5 offset 0"
     misc_feature    2519..2543
                     /locus_tag="seq primer rev"
                     /label="seq primer rev"
                     /ApEinfo_label="seq primer rev"
                     /ApEinfo_fwdcolor="cyan"
                     /ApEinfo_revcolor="green"
                     /ApEinfo_graphicformat="arrow_data {{0 1 2 0 0 -1} {} 0}
                     width 5 offset 0"
     misc_feature    903..928
                     /locus_tag="mcsI seq primer"
                     /label="mcsI seq primer"
                     /ApEinfo_label="mcsI seq primer"
                     /ApEinfo_fwdcolor="cyan"
                     /ApEinfo_revcolor="green"
                     /ApEinfo_graphicformat="arrow_data {{0 1 2 0 0 -1} {} 0}
                     width 5 offset 0"
ORIGIN
        1 atgaccatga ttacgccaag cttgcatgcg cggccgcact gactgggccg gCCTCTCATT
       61 TAAATTTTCA GAGCTTAAAA ATGGCTGAAA TCACTCACAA CGATGGATAC GCTAACAACT
      121 TGGAAATGAA ATAAGCTTTT TTGAAACGAT CTTTGTTATC AATGATGTGT CATAAAAACA
      181 CATGTTTTCC AGTTCAATAG TGAACACGTA AAAACCAGAA GAATGTTTGA TTTGGAAGAC
      241 GTAGCAGTAT TTTTTTGAAA ACATTTTTTT TAATGAAATA ATTTAATATA TTAAAATTGT
      301 GTTTTTTTTA TGACCCGATT ATATCACTTA TCTATTCAGA CGTTGTTAAA TTTTCCCTAA
      361 ACTTTTTTTT ACTTCAGACA ATTGCTGCTG ATGCTTACCA ACTCTTCCTC AAAGGAGACT
      421 ATTGCCACCC ATGTTGTTAC AAACTCGGTG CCTTCTGCAC TCCAGTTTGA TTGGAGCTCA
      481 CATTTCAAAG AAGAATATGA TTTGGTGGAA AAGTTGAACT CCCCGCAATA TACCAACTTA
      541 ACGTCCATAT CCCCTTCCTC ATCAACTGAT TCCAACAACT TAATTCTACG GCAAATTCAG
      601 ATACCGAAGA TTGAGCCGGC ACTTTTGAGT GAGCATCTAT TACAGCGATT TTCTCTAATT
      661 TAACCCGAAA TTATAACCTG TTTTTTTTTC GAAAATGACT CATTTTTCTC GAATACAGAG
      721 TTGAGAATAA AAATAGCAAG GTCGTGTATT TTATCATGTC GCTATTTTTC TTAACGAAGC
      781 CAATAACAAT GCCACTTATT TCAAGTCTTG AGAAACAAAT TATTTGACGA AAATGTTTTT
      841 TTTTCAAAGA TTTACTGCTT TAACTTTACA GATCAGTGTT GTCTCTGCAC ATTTGCAATT
      901 GTCGATAAAG AAATCAGTGT TGTTGACGGA AAATATTATC ATAATAATTG TCTTCGGTGT
      961 CAAATgggcg cgcctctaga ggatccccgg gattggccaa aggacccaaa ggtatgtttc
     1021 gaatgatact aacataacat agaacatttt caggaggacc cttggctagc ATGGCGACTT
     1081 CCGCCATGTT TATACTGGAT TTGAAGGGAA AAACGATAAT TTCTCGAAAT TATCGCGGAG
     1141 ACATCGACAT GACGGCAATC GATAAATTCA TTCATTTACT CATGGAAAAA GAGGAAGAAG
     1201 GCTCGGCAGC GCCCGTTTTG ACCTATCAGG ACACGAATTT CGTGTTTATC AAGCACACAA
     1261 ATATTTATTT GGTCTCAGCA TGCCGTTCAA ACGTCAACGT CACAATGATT TTGTCATTTT
     1321 TGTACAAATG CGTCGAAGTT TTCTCCGAAT ATTTCAAAGA TGTCGAAGAG GAGTCGGTTC
     1381 GCGACAATTT TGTCGTTATC TATGAACTTT TGGACGAAAT GATGGATTTC GGGTTCCCAC
     1441 AGACGACTGA GAGTCGAATT CTACAAGAAT ACATCACACA AGAAGGTCAA AAACTAATTT
     1501 CGGCACCCCG TCCCCCGATG GCAGTGACAA ATGCCGTCTC ATGGCGCTCT GAAGGCATAA
     1561 AATACCGAAA AAACGAGGTT TTCCTGGACG TAATCGAAAG TGTGAACATG TTGGCCAGCG
     1621 CCAACGGTAC CGTACTTCAA TCGGAAATTG TTGGAAGCGT TAAAATGCGT GTCTATCTTA
     1681 CCGGAATGCC TGAACTTCGG CTGGGTCTTA ACGATAAAGT ACTTTTTGAG GGCAGTGGAC
     1741 GCGGAAAAAG CAAATCTGTG GAACTGGAAG ACGTGAAATT TCATCAATGT GTACGCCTGT
     1801 CGCGTTTTGA CACGGATCGA ACGATCTCCT TCATACCGCC CGACGGAGCA TTTGAGCTTA
     1861 TGAGCTATCG ATTAACAACC GTGGTGAAGC CGCTGATCTG GATCGAGACA AGCATCGAAC
     1921 GTCACAGTCA CAGCCGTGTC TCGTTTATAA TCAAAGCGAA ATCACAATTC AAACGGCGCT
     1981 CCACTGCTAA TAACGTGGAA ATCATTATTC CAGTCCCGTC GGACGCTGAT TCACCGAAAT
     2041 TCAAGACAAG CATCGGTTCG GTGAAGTATA CGCCCGAGCA ATCGGCCTTC GTATGGACTA
     2101 TTAAGAATTT TCCCGGCGGA AAAGAGTACC TTTTGACCGC CCATCTATCT CTACCGTCTG
     2161 TGATGAGTGA AGAGTCTGAA GGACGGCCGC CGATTAAAGT CAAATTTGAA ATTCCGTATT
     2221 TTACGACCAG CGGCATTCAG GTCCGTTATC TGAAAATCAT CGAGAAAAGT GGATATCAAG
     2281 CATTGCCGTG GGTCCGCTAC ATTACTCAAA ATGGAGAATA CGAGATGCGG ATGAAAtagc
     2341 attcgtagaa ttccaactga gcgccggtcg ctaccattac caacttgtct ggtgtcaaaa
     2401 ataatagggg ccgctgtcat cagagtaagt ttaaactgag ttctactaac taacgagtaa
     2461 tatttaaatt ttcagcatct cgcgcccgtg cctctgactt ctaagtccaa ttactcttca
     2521 acatccctac atgctctttc tccctgtgct cccaccccct atttttgtta ttatcaaaaa
     2581 aacttcttct taatttcttt gttttttagc ttcttttaag tcacctctaa caatgaaatt
     2641 gtgtagattc aaaaatagaa ttaattcgta ataaaaagtc gaaaaaaatt gtgctccctc
     2701 cccccattaa taataattct atcccaaaat ctacacaatg ttctgtgtac acttcttatg
     2761 ttttttttac ttctgataaa ttttttttga aacatcatag aaaaaaccgc acacaaaata
     2821 ccttatcata tgttacgttt cagtttatga ccgcaatttt tatttcttcg cacgtctggg
     2881 cctctcatga cgtcaaatca tgctcatcgt gaaaaagttt tggagtattt ttggaatttt
     2941 tcaatcaagt gaaagtttat gaaattaatt ttcctgcttt tgctttttgg gggtttcccc
     3001 tattgtttgt caagagtttc gaggacggcg tttttcttgc taaaatcaca agtattgatg
     3061 agcacgatgc aagaaagatc ggaagaaggt ttgggtttga ggctcagtgg aaggtgagta
     3121 gaagttgata atttgaaagt ggagtagtgt ctatggggtt tttgccttaa atgacagaat
     3181 acattcccaa tataccaaac ataactgttt cctactagtc ggccgtacgg gccctttcgt
     3241 ctcgcgcgtt tcggtgatga cggtgaaaac ctctgacaca tgcagctccc ggagacggtc
     3301 acagcttgtc tgtaagcgga tgccgggagc agacaagccc gtcagggcgc gtcagcgggt
     3361 gttggcgggt gtcggggctg gcttaactat gcggcatcag agcagattgt actgagagtg
     3421 caccatatgc ggtgtgaaat accgcacaga tgcgtaagga gaaaataccg catcaggcgg
     3481 ccttaattaa gggcctcgtg atacgcctat ttttataggt taatgtcatg ataataatgg
     3541 tttcttagac gtcaggtggc acttttcggg gaaatgtgcg cggaacccct atttgtttat
     3601 ttttctaaat acattcaaat atgtatccgc tcatgagaca ataaccctga taaatgcttc
     3661 aataatattg aaaaaggaag agtatgagta ttcaacattt ccgtgtcgcc cttattccct
     3721 tttttgcggc attttgcctt cctgtttttg ctcacccaga aacgctggtg aaagtaaaag
     3781 atgctgaaga tcagttgggt gcacgagtgg gttacatcga actggatctc aacagcggta
     3841 agatccttga gagttttcgc cccgaagaac gttttccaat gatgagcact tttaaagttc
     3901 tgctatgtgg cgcggtatta tcccgtattg acgccgggca agagcaactc ggtcgccgca
     3961 tacactattc tcagaatgac ttggttgagt actcaccagt cacagaaaag catcttacgg
     4021 atggcatgac agtaagagaa ttatgcagtg ctgccataac catgagtgat aacactgcgg
     4081 ccaacttact tctgacaacg atcggaggac cgaaggagct aaccgctttt ttgcacaaca
     4141 tgggggatca tgtaactcgc cttgatcgtt gggaaccgga gctgaatgaa gccataccaa
     4201 acgacgagcg tgacaccacg atgcctgtag caatggcaac aacgttgcgc aaactattaa
     4261 ctggcgaact acttactcta gcttcccggc aacaattaat agactggatg gaggcggata
     4321 aagttgcagg accacttctg cgctcggccc ttccggctgg ctggtttatt gctgataaat
     4381 ctggagccgg tgagcgtggg tctcgcggta tcattgcagc actggggcca gatggtaagc
     4441 cctcccgtat cgtagttatc tacacgacgg ggagtcaggc aactatggat gaacgaaata
     4501 gacagatcgc tgagataggt gcctcactga ttaagcattg gtaactgtca gaccaagttt
     4561 actcatatat actttagatt gatttaaaac ttcattttta atttaaaagg atctaggtga
     4621 agatcctttt tgataatctc atgaccaaaa tcccttaacg tgagttttcg ttccactgag
     4681 cgtcagaccc cgtagaaaag atcaaaggat cttcttgaga tccttttttt ctgcgcgtaa
     4741 tctgctgctt gcaaacaaaa aaaccaccgc taccagcggt ggtttgtttg ccggatcaag
     4801 agctaccaac tctttttccg aaggtaactg gcttcagcag agcgcagata ccaaatactg
     4861 tccttctagt gtagccgtag ttaggccacc acttcaagaa ctctgtagca ccgcctacat
     4921 acctcgctct gctaatcctg ttaccagtgg ctgctgccag tggcgataag tcgtgtctta
     4981 ccgggttgga ctcaagacga tagttaccgg ataaggcgca gcggtcgggc tgaacggggg
     5041 gttcgtgcac acagcccagc ttggagcgaa cgacctacac cgaactgaga tacctacagc
     5101 gtgagcattg agaaagcgcc acgcttcccg aagggagaaa ggcggacagg tatccggtaa
     5161 gcggcagggt cggaacagga gagcgcacga gggagcttcc agggggaaac gcctggtatc
     5221 tttatagtcc tgtcgggttt cgccacctct gacttgagcg tcgatttttg tgatgctcgt
     5281 caggggggcg gagcctatgg aaaaacgcca gcaacgcggc ctttttacgg ttcctggcct
     5341 tttgctggcc ttttgctcac atgttctttc ctgcgttatc ccctgattct gtggataacc
     5401 gtattaccgc ctttgagtga gctgataccg ctcgccgcag ccgaacgacc gagcgcagcg
     5461 agtcagtgag cgaggaagcg gaagagcgcc caatacgcaa accgcctctc cccgcgcgtt
     5521 ggccgattca ttaatgcagc tggcacgaca ggtttcccga ctggaaagcg ggcagtgagc
     5581 gcaacgcaat taatgtgagt tagctcactc attaggcacc ccaggcttta cactttatgc
     5641 ttccggctcg tatgttgtgt ggaattgtga gcggataaca atttcacaca ggaaacagct
     5701 gggggtgggg ggggggttgg gggtggggtg ttgttggggt gtgttttgtg t
//
