# Supplementary material for: The active zone protein Clarinet regulates synaptic sorting of ATG-9 and presynaptic autophagy
Source: PLoS Biol. 2023 Apr 13;21(4):e3002030. doi: 10.1371/journal.pbio.3002030 (PMC10101500; doi:10.1371/journal.pbio.3002030)
Supplement: S3 Plasmids — (STR) [file pbio.3002030.s014.str]

LOCUS       DACR3506                5607 bp ds-DNA     circular     14-MAR-2023
DEFINITION  .
ACCESSION   
VERSION     
SOURCE      .
  ORGANISM  .
COMMENT     Promoter from DACR837 P_rab-3 [4-1] 1 to 1232
COMMENT     Gene from DACR2770-FLP-2xNLS 652 to 2148
COMMENT     UTR from DACR1670_pENTR[2-3]let858UTR.ape 199 to 652
COMMENT     Backbone from DACR688_pDEST-R4-R3 1727 to 43
COMMENT     ApEinfo:methylated:1
FEATURES             Location/Qualifiers
     misc_recomb     44..57
                     /locus_tag="attB4"
                     /label="attB4"
                     /ApEinfo_label="attB4"
                     /ApEinfo_fwdcolor="#dda0dd"
                     /ApEinfo_revcolor="#dda0dd"
                     /ApEinfo_graphicformat="arrow_data {{0 1 2 0 0 -1} {} 0}
                     width 5 offset 0"
     primer_bind     complement(3248..3265)
                     /locus_tag="M13-fwd"
                     /label="M13-fwd"
                     /ApEinfo_label="M13-fwd"
                     /ApEinfo_fwdcolor="forestgreen"
                     /ApEinfo_revcolor="dodgerblue"
                     /ApEinfo_graphicformat="arrow_data {{0 1 2 0 0 -1} {} 0}
                     width 5 offset 0"
     primer_bind     complement(2787..2801)
                     /locus_tag="oGH40"
                     /label="oGH40"
                     /ApEinfo_label="oGH40"
                     /ApEinfo_fwdcolor="#008040"
                     /ApEinfo_revcolor="#ff0000"
                     /ApEinfo_graphicformat="arrow_data {{0 1 2 0 0 -1} {} 0}
                     width 5 offset 0"
     misc_feature    1269..1275
                     /locus_tag="AttB1"
                     /label="AttB1"
                     /ApEinfo_label="AttB1"
                     /ApEinfo_fwdcolor="#dda0dd"
                     /ApEinfo_revcolor="#dda0dd"
                     /ApEinfo_graphicformat="arrow_data {{0 1 2 0 0 -1} {} 0}
                     width 5 offset 0"
     primer_bind     1..21
                     /locus_tag="M13-rev"
                     /label="M13-rev"
                     /ApEinfo_label="M13-rev"
                     /ApEinfo_fwdcolor="forestgreen"
                     /ApEinfo_revcolor="dodgerblue"
                     /ApEinfo_graphicformat="arrow_data {{0 1 2 0 0 -1} {} 0}
                     width 5 offset 0"
     misc_recomb     44..57
                     /locus_tag="attL4"
                     /label="attL4"
                     /ApEinfo_label="attL4"
                     /ApEinfo_fwdcolor="#dda0dd"
                     /ApEinfo_revcolor="#dda0dd"
                     /ApEinfo_graphicformat="arrow_data {{0 1 2 0 0 -1} {} 0}
                     width 5 offset 0"
     rep_origin      4798..5480
                     /locus_tag="ColE1 origin"
                     /label="ColE1 origin"
                     /ApEinfo_label="ColE1 origin"
                     /ApEinfo_fwdcolor="gray"
                     /ApEinfo_revcolor="gray"
                     /ApEinfo_graphicformat="arrow_data {{0 1 2 0 0 -1} {} 0}
                     width 5 offset 0"
     UTR             2787..3219
                     /locus_tag="let-858 3UTR"
                     /label="let-858 3UTR"
                     /ApEinfo_label="let-858 3UTR"
                     /ApEinfo_fwdcolor="pink"
                     /ApEinfo_revcolor="pink"
                     /ApEinfo_graphicformat="arrow_data {{0 1 2 0 0 -1} {} 0}
                     width 5 offset 0"
     misc_recomb     1269..1275
                     /locus_tag="AttR1"
                     /label="AttR1"
                     /ApEinfo_label="AttR1"
                     /ApEinfo_fwdcolor="plum"
                     /ApEinfo_revcolor="plum"
                     /ApEinfo_graphicformat="arrow_data {{0 1 2 0 0 -1} {} 0}
                     width 5 offset 0"
     CDS             3336..3404
                     /locus_tag="LacZ alpha"
                     /label="LacZ alpha"
                     /ApEinfo_label="LacZ alpha"
                     /ApEinfo_fwdcolor="yellow"
                     /ApEinfo_revcolor="yellow"
                     /ApEinfo_graphicformat="arrow_data {{0 1 2 0 0 -1} {} 0}
                     width 5 offset 0"
     misc_feature    2769..2772
                     /locus_tag="New Feature"
                     /label="New Feature"
                     /ApEinfo_label="New Feature"
                     /ApEinfo_fwdcolor="cyan"
                     /ApEinfo_revcolor="green"
                     /ApEinfo_graphicformat="arrow_data {{0 1 2 0 0 -1} {} 0}
                     width 5 offset 0"
     misc_recomb     37..43
                     /locus_tag="attB4(1)"
                     /label="attB4(1)"
                     /ApEinfo_label="attB4"
                     /ApEinfo_fwdcolor="orange"
                     /ApEinfo_revcolor="orange"
                     /ApEinfo_graphicformat="arrow_data {{0 1 2 0 0 -1} {} 0}
                     width 5 offset 0"
     misc_feature    3220..3226
                     /locus_tag="attB3"
                     /label="attB3"
                     /ApEinfo_label="attB3"
                     /ApEinfo_fwdcolor="#fff9f9"
                     /ApEinfo_revcolor="green"
                     /ApEinfo_graphicformat="arrow_data {{0 1 2 0 0 -1} {} 0}
                     width 5 offset 0"
     misc_recomb     37..43
                     /locus_tag="attR4"
                     /label="attR4"
                     /ApEinfo_label="attR4"
                     /ApEinfo_fwdcolor="orange"
                     /ApEinfo_revcolor="orange"
                     /ApEinfo_graphicformat="arrow_data {{0 1 2 0 0 -1} {} 0}
                     width 5 offset 0"
     misc_recomb     complement(3220..3226)
                     /locus_tag="attB3(1)"
                     /label="attB3(1)"
                     /ApEinfo_label="attB3"
                     /ApEinfo_fwdcolor="#dda0dd"
                     /ApEinfo_revcolor="#dda0dd"
                     /ApEinfo_graphicformat="arrow_data {{0 1 2 0 0 -1} {} 0}
                     width 5 offset 0"
     misc_feature    44..50
                     /locus_tag="Gateway Recomb4"
                     /label="Gateway Recomb4"
                     /ApEinfo_label="Gateway Recomb4"
                     /ApEinfo_fwdcolor="#ff0000"
                     /ApEinfo_revcolor="#ff0000"
                     /ApEinfo_graphicformat="arrow_data {{0 1 2 0 0 -1} {} 0}
                     width 5 offset 0"
     CDS             4041..4700
                     /locus_tag="AmpR"
                     /label="AmpR"
                     /ApEinfo_label="AmpR"
                     /ApEinfo_fwdcolor="yellow"
                     /ApEinfo_revcolor="yellow"
                     /ApEinfo_graphicformat="arrow_data {{0 1 2 0 0 -1} {} 0}
                     width 5 offset 0"
     promoter        58..1267
                     /locus_tag="P_rab-3 [4-1]"
                     /label="P_rab-3 [4-1]"
                     /ApEinfo_label="P_rab-3 [4-1]"
                     /ApEinfo_fwdcolor="cyan"
                     /ApEinfo_revcolor="green"
                     /ApEinfo_graphicformat="arrow_data {{0 1 2 0 0 -1} {} 0}
                     width 5 offset 0"
     misc_feature    2773..2786
                     /locus_tag="attb2"
                     /label="attb2"
                     /ApEinfo_label="attb2"
                     /ApEinfo_fwdcolor="#fff7e7"
                     /ApEinfo_revcolor="green"
                     /ApEinfo_graphicformat="arrow_data {{0 1 2 0 0 -1} {} 0}
                     width 5 offset 0"
     primer_bind     complement(2787..2801)
                     /locus_tag="oGH47"
                     /label="oGH47"
                     /ApEinfo_label="oGH47"
                     /ApEinfo_fwdcolor="#008040"
                     /ApEinfo_revcolor="#ff0000"
                     /ApEinfo_graphicformat="arrow_data {{0 1 2 0 0 -1} {} 0}
                     width 5 offset 0"
     misc_feature    1276..1294
                     /locus_tag="attB1"
                     /label="attB1"
                     /ApEinfo_label="attB1"
                     /ApEinfo_fwdcolor="#ff80ff"
                     /ApEinfo_revcolor="green"
                     /ApEinfo_graphicformat="arrow_data {{0 1 2 0 0 -1} {} 0}
                     width 5 offset 0"
     misc_recomb     complement(3227..3240)
                     /locus_tag="attB3(2)"
                     /label="attB3(2)"
                     /ApEinfo_label="attB3"
                     /ApEinfo_fwdcolor="orange"
                     /ApEinfo_revcolor="orange"
                     /ApEinfo_graphicformat="arrow_data {{0 1 2 0 0 -1} {} 0}
                     width 5 offset 0"
     misc_feature    2763..2772
                     /locus_tag="attB2"
                     /label="attB2"
                     /ApEinfo_label="attB2"
                     /ApEinfo_fwdcolor="#ff80ff"
                     /ApEinfo_revcolor="green"
                     /ApEinfo_graphicformat="arrow_data {{0 1 2 0 0 -1} {} 0}
                     width 5 offset 0"
     misc_recomb     complement(3227..3240)
                     /locus_tag="attR3"
                     /label="attR3"
                     /ApEinfo_label="attR3"
                     /ApEinfo_fwdcolor="orange"
                     /ApEinfo_revcolor="orange"
                     /ApEinfo_graphicformat="arrow_data {{0 1 2 0 0 -1} {} 0}
                     width 5 offset 0"
     misc_feature    complement(2773..2786)
                     /locus_tag="AttB2"
                     /label="AttB2"
                     /ApEinfo_label="AttB2"
                     /ApEinfo_fwdcolor="#dda0dd"
                     /ApEinfo_revcolor="#dda0dd"
                     /ApEinfo_graphicformat="arrow_data {{0 1 2 0 0 -1} {} 0}
                     width 5 offset 0"
     misc_feature    2762..2762
                     /locus_tag="attB2(1)"
                     /label="attB2(1)"
                     /ApEinfo_label="attB2"
                     /ApEinfo_fwdcolor="#ff80ff"
                     /ApEinfo_revcolor="green"
                     /ApEinfo_graphicformat="arrow_data {{0 1 2 0 0 -1} {} 0}
                     width 5 offset 0"
     misc_feature    1295..2758
                     /locus_tag="FLP+2xNLS"
                     /label="FLP+2xNLS"
                     /ApEinfo_label="FLP+2xNLS"
                     /ApEinfo_fwdcolor="#ffcc66"
                     /ApEinfo_revcolor="green"
                     /ApEinfo_graphicformat="arrow_data {{0 1 2 0 0 -1} {} 0}
                     width 5 offset 0"
     misc_binding    complement(2787..2801)
                     /locus_tag="in-fusion overlap"
                     /label="in-fusion overlap"
                     /ApEinfo_label="in-fusion overlap"
                     /ApEinfo_fwdcolor="#66ffcc"
                     /ApEinfo_revcolor="#ff6fcf"
                     /ApEinfo_graphicformat="arrow_data {{0 1 2 0 0 -1} {} 0}
                     width 5 offset 0"
     misc_feature    2759..2761
                     /locus_tag="STOP"
                     /label="STOP"
                     /ApEinfo_label="STOP"
                     /ApEinfo_fwdcolor="#ff0000"
                     /ApEinfo_revcolor="green"
                     /ApEinfo_graphicformat="arrow_data {{0 1 2 0 0 -1} {} 0}
                     width 5 offset 0"
     misc_feature    1298..1318
                     /locus_tag="SV40"
                     /label="SV40"
                     /ApEinfo_label="SV40"
                     /ApEinfo_fwdcolor="cyan"
                     /ApEinfo_revcolor="green"
                     /ApEinfo_graphicformat="arrow_data {{0 1 2 0 0 -1} {} 0}
                     width 5 offset 0"
ORIGIN
        1 CAGGAAACAG CTATGACCAT GATTACGCCA AGCTATCAAC TTTgtataga aaagttgATC
       61 TTCAGATGGG AGCAGtggac tgtctatttg atattcttaa aatgtactct ataaaagatg
      121 aaactgtaat gaccaattcc ctacataaat atttttaact aattggtcgg atatttgggg
      181 atcagagaag tacttgtttt tgcgatatta ataatgatat atttttctag taaaaaaatg
      241 ttaagcgatt tgtgaataat taagttggct tgaaaaagat tttttgatag ctatgtattt
      301 tgttaattta aatcagattt taaaacttta ttattgacta tttatatata ttatatatta
      361 tatattttca tggtttaatc aaaatctatt aaattatttc taaaatctct aaatatcgaa
      421 ttctctaaaa agcttcatca acaaaagcat ttcaattatc taacacaatg agaataattc
      481 aagaactgaa atagaaagaa atctagaaaa aaaagagagt gaggtgccct attaaatcgg
      541 tgctctcctc tctaacagaa gcgcctacac gcacccaaga gagctctttt tctttctttt
      601 ttcggagcac acatacacgc atacactcct cagaagtgta tagagaaaat gggagaagaa
      661 gcgaaagaag acgaagaagc ggttgtgatg tatgcatcgg gcgtttctat ctctctccgt
      721 gagcaacgag ctagtcaacc catcgatcca tttttgtgag cacacacaga gagagactca
      781 aacacactca cagcttcaca ctgagctcca agagctctgt agagagaagc cagagtatgc
      841 tttcctcgat tttcctaacg tcttcttctt ctgctttttt ctttttccca acgagttgta
      901 gtccactaac ttcaattttt cctccagaga aagagtttta gagagacagc tgataaatac
      961 actagagaaa taaaaagaat gataaaaatt tgctatttta atcagttccc tctcgtttct
     1021 ctaagttttg ttgttgggtt gggaaattaa aattggaaaa tggaaataac gtttttttct
     1081 gtctaatctt gaattctcca gacatttctt atttcctttt ttgttgcaag tttttcttcc
     1141 ttctctaatt tttaatcaaa gatatctcgc tatgaacttt gaatttttga tattttgatt
     1201 ctataaatac ataaagtaat ctaaatgctc ttttaaaata aatctacaGT AGCCCTATTT
     1261 TCAGATGaca agtttGTACA AAAAAGCAGG CTTAatgcca aagaagaagc gtaaggtccc
     1321 acaatttgac atcctttgta aaaccccacc aaaggtcctc gtccgtcaat tcgtcgagcg
     1381 tttcgagcgt ccatccggag agaagatcgc cctctgcgcc gccgagctca cctacctctg
     1441 ctggatgatc acccacaacg gaaccgccat caagcgtgcc accttcatgt cctacaacac
     1501 catcatctcc aactccctct ccttcgacat cgtcaacaag tccctccaat tcaagtacaa
     1561 gacccaaaag gccaccatcc tcgaggcctc cctcaagaag ctcatcccag cctgggagtt
     1621 caccatcatc ccatactacg gacaaaagca ccaatccgac atcaccgaca tcgtctcctc
     1681 cctccaactc caattcgagt cctccgagga ggccgacaag ggaaactccc actccaagaa
     1741 ggtaagttta aacatatata tactaactaa ccctgattat ttaaattttc agatgctcaa
     1801 ggccctcctc tccgagggag agtccatctg ggagatcacc gagaagatcc tcaactcctt
     1861 cgagtacacc tcccgtttca ccaagaccaa gaccctctac caattcctct tcctcgccac
     1921 cttcatcaac tgcggacgtt tctccgacat caagaacgtc gacccaaagt ccttcaagct
     1981 cgtccaaaac aagtacctcg gagtcatcat ccaatgcctc gtcaccgaga ccaagacctc
     2041 cgtctcccgt cacatctact tcttctccgc ccgtggacgt atcgacccac tcgtctacct
     2101 cgacgagttc ctccgtaact ccgagccagt cctcaagcgt gtcaaccgta ccggaaactc
     2161 ctcctccaac aagcaagagt accaactcct caaggacaac ctcgtccgtt cctacaacaa
     2221 ggtaagttta aacagttcgg tactaactaa ccatacatat ttaaattttc aggccctcaa
     2281 gaagaacgcc ccatactcca tcttcgccat caagaacgga ccaaagtccc acatcggacg
     2341 tcacctcatg acctccttcc tctccatgaa gggactcacc gagctcacca acgtcgtcgg
     2401 aaactggtcc gacaagcgtg cctccgccgt cgcccgtacc acctacaccc accaaatcac
     2461 cgccatccca gaccactact tcgccctcgt ctcccgttac tacgcctacg acccaatctc
     2521 caaggagatg atcgccctca aggacgagac caacccaatc gaggagtggc aacacatcga
     2581 gcaactcaag ggttccgccg agggatccat ccgttaccca gcctggaacg gaatcatctc
     2641 ccaagaggtc ctcgactacc tctcctccta catcaaccgt cgtatctccc gtcgtcgtaa
     2701 ggccaaccca accaagctct ccgagaacgc caagaagctc gccaaggagg tcgagaacta
     2761 aTACCCAGCT TTcttgtaca aagtggGGAT GATCGACGCC aACGTCGTTG AATTTTCAAA
     2821 TTTTAAATAC TGAATATTTG TTTTTTTTCC TATTATTTAT TTATTCTCTT TGTGTTTTTT
     2881 TTCTTGCTTT CTAAAAAATT AATTCAATCC AAATCTAAac attttttttt ctctttccgt
     2941 ctcccaattc gtattccgct cctctcatct gaacacaatg tgcaagttta tttatcttct
     3001 cgctttcatt tcattaggac gtggggggaa ttggtggaag ggggaaacac acaaaaggat
     3061 gatggaaatg aaataaggac acacaatatg caacaacatt caattcagaa atatggagga
     3121 aggtttaaaa gaaaacataa aaatatatag aggaggaagg aaaactagta aaaaataagc
     3181 aaagaaatta ggcgaacgat gAGAATTGTC CTCGCTTGGc aactttATTA TACATAGTTG
     3241 ATAATTCACT GGCCGTCGTT TTACAACGTC GTGACTGGGA AAACCCTGGC GTTACCCAAC
     3301 TTAATCGCCT TGCAGCACAT CCCCCTTTCG CCAGCTGGCG TAATAGCGAA GAGGCCCGCA
     3361 CCGATCGCCC TTCCCAACAG TTGCGCAGCC TGAATGGCGA ATGGCGCCTG ATGCGGTATT
     3421 TTCTCCTTAC GCATCTGTGC GGTATTTCAC ACCGCATATG GTGCACTCTC AGTACAATCT
     3481 GCTCTGATGC CGCATAGTTA AGCCAGCCCC GACACCCGCC AACACCCGCT GACGCGCCCT
     3541 GACGGGCTTG TCTGCTCCCG GCATCCGCTT ACAGACAAGC TGTGACCGTC TCCGGGAGCT
     3601 GCATGTGTCA GAGGTTTTCA CCGTCATCAC CGAAACGCGC GAGACGAAAG GGCCTCGTGA
     3661 TACGCCTATT TTTATAGGTT AATGTCATGA TAATAATGGT TTCTTAGACG TCAGGTGGCA
     3721 CTTTTCGGGG AAATGTGCGC GGAACCCCTA TTTGTTTATT TTTCTAAATA CATTCAAATA
     3781 TGTATCCGCT CATGAGACAA TAACCCTGAT AAATGCTTCA ATAATATTGA AAAAGGAAGA
     3841 GTATGAGTAT TCAACATTTC CGTGTCGCCC TTATTCCCTT TTTTGCGGCA TTTTGCCTTC
     3901 CTGTTTTTGC TCACCCAGAA ACGCTGGTGA AAGTAAAAGA TGCTGAAGAT CAGTTGGGTG
     3961 CACGAGTGGG TTACATCGAA CTGGATCTCA ACAGCGGTAA GATCCTTGAG AGTTTTCGCC
     4021 CCGAAGAACG TTTTCCAATG ATGAGCACTT TTAAAGTTCT GCTATGTGGC GCGGTATTAT
     4081 CCCGTATTGA CGCCGGGCAA GAGCAACTCG GTCGCCGCAT ACACTATTCT CAGAATGACT
     4141 TGGTTGAGTA CTCACCAGTC ACAGAAAAGC ATCTTACGGA TGGCATGACA GTAAGAGAAT
     4201 TATGCAGTGC TGCCATAACC ATGAGTGATA ACACTGCGGC CAACTTACTT CTGACAACGA
     4261 TCGGAGGACC GAAGGAGCTA ACCGCTTTTT TGCACAACAT GGGGGATCAT GTAACTCGCC
     4321 TTGATCGTTG GGAACCGGAG CTGAATGAAG CCATACCAAA CGACGAGCGT GACACCACGA
     4381 TGCCTGTAGC AATGGCAACA ACGTTGCGCA AACTATTAAC TGGCGAACTA CTTACTCTAG
     4441 CTTCCCGGCA ACAATTAATA GACTGGATGG AGGCGGATAA AGTTGCAGGA CCACTTCTGC
     4501 GCTCGGCCCT TCCGGCTGGC TGGTTTATTG CTGATAAATC TGGAGCCGGT GAGCGTGGGT
     4561 CTCGCGGTAT CATTGCAGCA CTGGGGCCAG ATGGTAAGCC CTCCCGTATC GTAGTTATCT
     4621 ACACGACGGG GAGTCAGGCA ACTATGGATG AACGAAATAG ACAGATCGCT GAGATAGGTG
     4681 CCTCACTGAT TAAGCATTGG TAACTGTCAG ACCAAGTTTA CTCATATATA CTTTAGATTG
     4741 ATTTAAAACT TCATTTTTAA TTTAAAAGGA TCTAGGTGAA GATCCTTTTT GATAATCTCA
     4801 TGACCAAAAT CCCTTAACGT GAGTTTTCGT TCCACTGAGC GTCAGACCCC GTAGAAAAGA
     4861 TCAAAGGATC TTCTTGAGAT CCTTTTTTTC TGCGCGTAAT CTGCTGCTTG CAAACAAAAA
     4921 AACCACCGCT ACCAGCGGTG GTTTGTTTGC CGGATCAAGA GCTACCAACT CTTTTTCCGA
     4981 AGGTAACTGG CTTCAGCAGA GCGCAGATAC CAAATACTGT CCTTCTAGTG TAGCCGTAGT
     5041 TAGGCCACCA CTTCAAGAAC TCTGTAGCAC CGCCTACATA CCTCGCTCTG CTAATCCTGT
     5101 TACCAGTGGC TGCTGCCAGT GGCGATAAGT CGTGTCTTAC CGGGTTGGAC TCAAGACGAT
     5161 AGTTACCGGA TAAGGCGCAG CGGTCGGGCT GAACGGGGGG TTCGTGCACA CAGCCCAGCT
     5221 TGGAGCGAAC GACCTACACC GAACTGAGAT ACCTACAGCG TGAGCTATGA GAAAGCGCCA
     5281 CGCTTCCCGA AGGGAGAAAG GCGGACAGGT ATCCGGTAAG CGGCAGGGTC GGAACAGGAG
     5341 AGCGCACGAG GGAGCTTCCA GGGGGAAACG CCTGGTATCT TTATAGTCCT GTCGGGTTTC
     5401 GCCACCTCTG ACTTGAGCGT CGATTTTTGT GATGCTCGTC AGGGGGGCGG AGCCTATGGA
     5461 AAAACGCCAG CAACGCGGCC TTTTTACGGT TCCTGGTCTT TTGCTGGCCT TTTGCTCACA
     5521 TGTTCTTTCC TGCGTTATCC CCTGATTCTG TGGATAACCG TATTACCGCC TTTGAGTGAG
     5581 CTGATACCAG CGGATAACAA TTTCACA   
//
