# Supplementary material for: The active zone protein Clarinet regulates synaptic sorting of ATG-9 and presynaptic autophagy
Source: PLoS Biol. 2023 Apr 13;21(4):e3002030. doi: 10.1371/journal.pbio.3002030 (PMC10101500; doi:10.1371/journal.pbio.3002030)
Supplement: S4 Plasmids — (STR) [file pbio.3002030.s015.str]

LOCUS       _DACR3533               5754 bp ds-DNA     circular     13-MAR-2023
COMMENT     
COMMENT     ApEinfo:methylated:1
FEATURES             Location/Qualifiers
     misc_feature    join(16..51,966..988)
                     /dnas_title="MCS I"
                     /note="MCS I"
                     /locus_tag="MCS I"
                     /label="MCS I"
                     /ApEinfo_label="MCS I"
                     /ApEinfo_fwdcolor="#7eff74"
                     /ApEinfo_revcolor="#7eff74"
                     /ApEinfo_graphicformat="arrow_data {{0 1 2 0 0 -1} {} 0}
                     width 5 offset 0"
     misc_difference 460..460
                     /note="Mutation introduced by PCR.  Should be T"
                     /locus_tag="Mutation introduced by PCR.  Should be T"
                     /label="Mutation introduced by PCR.  Should be T"
                     /ApEinfo_label="Mutation introduced by PCR.  Should be T"
                     /ApEinfo_fwdcolor="pink"
                     /ApEinfo_revcolor="pink"
                     /ApEinfo_graphicformat="arrow_data {{0 1 2 0 0 -1} {} 0}
                     width 5 offset 0"
     exon            378..628
                     /note="ttx-3 Exon 2"
                     /locus_tag="ttx-3 Exon 2"
                     /label="ttx-3 Exon 2"
                     /ApEinfo_label="ttx-3 Exon 2"
                     /ApEinfo_fwdcolor="#c83a90"
                     /ApEinfo_revcolor="#c83a90"
                     /ApEinfo_graphicformat="arrow_data {{0 1 2 0 0 -1} {} 0}
                     width 5 offset 0"
     intron          133..377
                     /note="ttx-3 Intron 1 (3' fragment)"
                     /locus_tag="ttx-3 Intron 1 (3' fragment)"
                     /label="ttx-3 Intron 1 (3' fragment)"
                     /ApEinfo_label="ttx-3 Intron 1 (3' fragment)"
                     /ApEinfo_fwdcolor="#eb606c"
                     /ApEinfo_revcolor="#eb606c"
                     /ApEinfo_graphicformat="arrow_data {{0 1 2 0 0 -1} {} 0}
                     width 5 offset 0"
     promoter        133..965
                     /note="ttx-3 bashed promoter G"
                     /locus_tag="ttx-3 bashed promoter G"
                     /label="ttx-3 bashed promoter G"
                     /ApEinfo_label="ttx-3 bashed promoter G"
                     /ApEinfo_fwdcolor="#346ee0"
                     /ApEinfo_revcolor="#346ee0"
                     /ApEinfo_graphicformat="arrow_data {{0 1 2 0 0 -1} {} 0}
                     width 5 offset 0"
     misc_difference 52..132
                     /note="From Fire vectors, cloned in with ttx-3"
                     /locus_tag="From Fire vectors, cloned in with ttx-3"
                     /label="From Fire vectors, cloned in with ttx-3"
                     /ApEinfo_label="From Fire vectors, cloned in with ttx-3"
                     /ApEinfo_fwdcolor="pink"
                     /ApEinfo_revcolor="pink"
                     /ApEinfo_graphicformat="arrow_data {{0 1 2 0 0 -1} {} 0}
                     width 5 offset 0"
     intron          629..871
                     /note="ttx-3 Intron 2"
                     /locus_tag="ttx-3 Intron 2"
                     /label="ttx-3 Intron 2"
                     /ApEinfo_label="ttx-3 Intron 2"
                     /ApEinfo_fwdcolor="#eb606c"
                     /ApEinfo_revcolor="#eb606c"
                     /ApEinfo_graphicformat="arrow_data {{0 1 2 0 0 -1} {} 0}
                     width 5 offset 0"
     exon            872..965
                     /note="ttx-3 Exon 3"
                     /locus_tag="ttx-3 Exon 3"
                     /label="ttx-3 Exon 3"
                     /ApEinfo_label="ttx-3 Exon 3"
                     /ApEinfo_fwdcolor="#c83a90"
                     /ApEinfo_revcolor="#c83a90"
                     /ApEinfo_graphicformat="arrow_data {{0 1 2 0 0 -1} {} 0}
                     width 5 offset 0"
     CDS             2340..2342
                     /dnas_title="GFP"
                     /vntifkey=4
                     /note="9 bp differences from Fire GFp"
                     /locus_tag="GFP"
                     /label="GFP"
                     /ApEinfo_label="GFP"
                     /ApEinfo_fwdcolor="#e9d024"
                     /ApEinfo_revcolor="#e9d024"
                     /ApEinfo_graphicformat="arrow_data {{0 1 2 0 0 -1} {} 0}
                     width 5 offset 0"
     3'UTR           2479..3214
                     /dnas_title="unc-54 3' UTR"
                     /vntifkey=50
                     /locus_tag="unc-54 3' UTR"
                     /label="unc-54 3' UTR"
                     /ApEinfo_label="unc-54 3' UTR"
                     /ApEinfo_fwdcolor="#f76ca1"
                     /ApEinfo_revcolor="#008040"
                     /ApEinfo_graphicformat="arrow_data {{0 1 2 0 0 -1} {} 0}
                     width 5 offset 0"
     CDS             3687..4547
                     /note="AMP-R"
                     /locus_tag="AMP-R"
                     /label="AMP-R"
                     /ApEinfo_label="AMP-R"
                     /ApEinfo_fwdcolor="#e9d024"
                     /ApEinfo_revcolor="#e9d024"
                     /ApEinfo_graphicformat="arrow_data {{0 1 2 0 0 -1} {} 0}
                     width 5 offset 0"
     rep_origin      5488..5754
                     /note=""
                     /locus_tag=""
                     /label=""
                     /ApEinfo_label=""
                     /ApEinfo_fwdcolor="#999999"
                     /ApEinfo_revcolor="#999999"
                     /ApEinfo_graphicformat="arrow_data {{0 1 2 0 0 -1} {} 0}
                     width 5 offset 0"
     misc_feature    2340..2365
                     /locus_tag="1-2FWD, 1-2REV"
                     /label="1-2FWD, 1-2REV"
                     /ApEinfo_label="1-2FWD, 1-2REV"
                     /ApEinfo_fwdcolor="#cc66fe"
                     /ApEinfo_revcolor="green"
                     /ApEinfo_graphicformat="arrow_data {{0 1 2 0 0 -1} {} 0}
                     width 5 offset 0"
     misc_feature    2316..2339
                     /locus_tag="1-2 REV"
                     /label="1-2 REV"
                     /ApEinfo_label="1-2 REV"
                     /ApEinfo_fwdcolor="#0f7ffe"
                     /ApEinfo_revcolor="green"
                     /ApEinfo_graphicformat="arrow_data {{0 1 2 0 0 -1} {} 0}
                     width 5 offset 0"
     misc_feature    903..928
                     /locus_tag="mcsI seq primer"
                     /label="mcsI seq primer"
                     /ApEinfo_label="mcsI seq primer"
                     /ApEinfo_fwdcolor="cyan"
                     /ApEinfo_revcolor="green"
                     /ApEinfo_graphicformat="arrow_data {{0 1 2 0 0 -1} {} 0}
                     width 5 offset 0"
     misc_feature    1071..2339
                     /locus_tag="mouse ap1-mu1"
                     /label="mouse ap1-mu1"
                     /ApEinfo_label="mouse ap1-mu1"
                     /ApEinfo_fwdcolor="#fdcc65"
                     /ApEinfo_revcolor="green"
                     /ApEinfo_graphicformat="arrow_data {{0 1 2 0 0 -1} {} 0}
                     width 5 offset 0"
ORIGIN
        1 atgaccatga ttacgccaag cttgcatgcg cggccgcact gactgggccg gCCTCTCATT
       61 TAAATTTTCA GAGCTTAAAA ATGGCTGAAA TCACTCACAA CGATGGATAC GCTAACAACT
      121 TGGAAATGAA ATAAGCTTTT TTGAAACGAT CTTTGTTATC AATGATGTGT CATAAAAACA
      181 CATGTTTTCC AGTTCAATAG TGAACACGTA AAAACCAGAA GAATGTTTGA TTTGGAAGAC
      241 GTAGCAGTAT TTTTTTGAAA ACATTTTTTT TAATGAAATA ATTTAATATA TTAAAATTGT
      301 GTTTTTTTTA TGACCCGATT ATATCACTTA TCTATTCAGA CGTTGTTAAA TTTTCCCTAA
      361 ACTTTTTTTT ACTTCAGACA ATTGCTGCTG ATGCTTACCA ACTCTTCCTC AAAGGAGACT
      421 ATTGCCACCC ATGTTGTTAC AAACTCGGTG CCTTCTGCAC TCCAGTTTGA TTGGAGCTCA
      481 CATTTCAAAG AAGAATATGA TTTGGTGGAA AAGTTGAACT CCCCGCAATA TACCAACTTA
      541 ACGTCCATAT CCCCTTCCTC ATCAACTGAT TCCAACAACT TAATTCTACG GCAAATTCAG
      601 ATACCGAAGA TTGAGCCGGC ACTTTTGAGT GAGCATCTAT TACAGCGATT TTCTCTAATT
      661 TAACCCGAAA TTATAACCTG TTTTTTTTTC GAAAATGACT CATTTTTCTC GAATACAGAG
      721 TTGAGAATAA AAATAGCAAG GTCGTGTATT TTATCATGTC GCTATTTTTC TTAACGAAGC
      781 CAATAACAAT GCCACTTATT TCAAGTCTTG AGAAACAAAT TATTTGACGA AAATGTTTTT
      841 TTTTCAAAGA TTTACTGCTT TAACTTTACA GATCAGTGTT GTCTCTGCAC ATTTGCAATT
      901 GTCGATAAAG AAATCAGTGT TGTTGACGGA AAATATTATC ATAATAATTG TCTTCGGTGT
      961 CAAATgggcg cgcctctaga ggatccccgg gattggccaa aggacccaaa ggtatgtttc
     1021 gaatgatact aacataacat agaacatttt caggaggacc cttggctagc ATGTCCGCCA
     1081 GCGCCGTCTA CGTACTGGAT CTGAAGGGCA AGGTGCTCAT CTGCAGGAAC TACCGTGGGG
     1141 ATGTGGACAT GTCAGAGGTG GAGCACTTCA TGCCCATTCT GATGGAGAAG GAGGAGGAGG
     1201 GCATGCTGTC ACCTATCTTG GCCCATGGTG GCGTTCGTTT CATGTGGATT AAGCACAACA
     1261 ACCTGTACCT GGTCGCCACT TCAAAAAAGA ATGCTTGTGT GTCACTGGTG TTCTCCTTCC
     1321 TCTACAAGGT GGTACAGGTC TTCTCCGAGT ACTTTAAGGA GTTGGAGGAG GAGAGCATCC
     1381 GAGACAACTT TGTCATCATC TACGAGCTGC TAGATGAGCT CATGGACTTT GGCTACCCGC
     1441 AGACCACTGA CAGCAAGATC TTGCAGGAGT ACATCACTCA GGAAGGCCAC AAGCTGGAAA
     1501 CGGGGGCCCC TAGGCCCCCA GCCACAGTCA CCAATGCTGT GTCCTGGCGT TCAGAAGGCA
     1561 TCAAGTATCG GAAGAATGAA GTATTCCTGG ATGTCATTGA GGCTGTTAAC CTCTTGGTCA
     1621 GTGCCAATGG CAACGTGCTG CGCAGTGAGA TTGTGGGTTC CATCAAGATG CGGGTCTTCC
     1681 TCTCAGGCAT GCCTGAGTTA CGCCTGGGTC TCAATGACAA GGTCCTCTTC GACAACACAG
     1741 GCCGAGGGAA GAGCAAGTCA GTGGAGCTGG AGGATGTGAA ATTCCACCAG TGTGTGCGGC
     1801 TGTCACGTTT TGAGAACGAC CGCACTATCT CCTTCATCCC ACCCGACGGA GAGTTTGAAC
     1861 TCATGTCCTA CCGCCTCAAC ACCCATGTGA AGCCTTTGAT CTGGATTGAG TCCGTGATTG
     1921 AGAAGCATTC CCACAGCCGC ATTGAGTACA TGGTCAAGGC CAAGAGCCAG TTCAAGAGGC
     1981 GGTCAACAGC CAACAATGTA GAGATCCATA TACCAGTCCC CAACGATGCT GATTCACCCA
     2041 AGTTCAAGAC TACAGTGGGG AGTGTCAAGT GGGTCCCTGA AAACAGTGAG ATCGTGTGGT
     2101 CCGTCAAGTC CTTTCCGGGT GGCAAGGAGT ACCTGATGCG GGCCCACTTT GGCCTTCCCA
     2161 GTGTGGAAGC TGAAGACAAG GAGGGAAAGC CCCCCATCAG CGTCAAGTTT GAGATCCCCT
     2221 ATTTCACTAC CTCTGGCATC CAGGTGCGCT ACCTGAAAAT CATTGAGAAG AGTGGGTACC
     2281 AGGCCCTGCC CTGGGTACGA TATATCACAC AGAACGGAGA TTATCAGCTC CGGACCCAGt
     2341 agcattcgta gaattccaac tgagcgccgg tcgctaccat taccaacttg tctggtgtca
     2401 aaaataatag gggccgctgt catcagagta agtttaaact gagttctact aactaacgag
     2461 taatatttaa attttcagca tctcgcgccc gtgcctctga cttctaagtc caattactct
     2521 tcaacatccc tacatgctct ttctccctgt gctcccaccc cctatttttg ttattatcaa
     2581 aaaaacttct tcttaatttc tttgtttttt agcttctttt aagtcacctc taacaatgaa
     2641 attgtgtaga ttcaaaaata gaattaattc gtaataaaaa gtcgaaaaaa attgtgctcc
     2701 ctccccccat taataataat tctatcccaa aatctacaca atgttctgtg tacacttctt
     2761 atgttttttt tacttctgat aaattttttt tgaaacatca tagaaaaaac cgcacacaaa
     2821 ataccttatc atatgttacg tttcagttta tgaccgcaat ttttatttct tcgcacgtct
     2881 gggcctctca tgacgtcaaa tcatgctcat cgtgaaaaag ttttggagta tttttggaat
     2941 ttttcaatca agtgaaagtt tatgaaatta attttcctgc ttttgctttt tgggggtttc
     3001 ccctattgtt tgtcaagagt ttcgaggacg gcgtttttct tgctaaaatc acaagtattg
     3061 atgagcacga tgcaagaaag atcggaagaa ggtttgggtt tgaggctcag tggaaggtga
     3121 gtagaagttg ataatttgaa agtggagtag tgtctatggg gtttttgcct taaatgacag
     3181 aatacattcc caatatacca aacataactg tttcctacta gtcggccgta cgggcccttt
     3241 cgtctcgcgc gtttcggtga tgacggtgaa aacctctgac acatgcagct cccggagacg
     3301 gtcacagctt gtctgtaagc ggatgccggg agcagacaag cccgtcaggg cgcgtcagcg
     3361 ggtgttggcg ggtgtcgggg ctggcttaac tatgcggcat cagagcagat tgtactgaga
     3421 gtgcaccata tgcggtgtga aataccgcac agatgcgtaa ggagaaaata ccgcatcagg
     3481 cggccttaat taagggcctc gtgatacgcc tatttttata ggttaatgtc atgataataa
     3541 tggtttctta gacgtcaggt ggcacttttc ggggaaatgt gcgcggaacc cctatttgtt
     3601 tatttttcta aatacattca aatatgtatc cgctcatgag acaataaccc tgataaatgc
     3661 ttcaataata ttgaaaaagg aagagtatga gtattcaaca tttccgtgtc gcccttattc
     3721 ccttttttgc ggcattttgc cttcctgttt ttgctcaccc agaaacgctg gtgaaagtaa
     3781 aagatgctga agatcagttg ggtgcacgag tgggttacat cgaactggat ctcaacagcg
     3841 gtaagatcct tgagagtttt cgccccgaag aacgttttcc aatgatgagc acttttaaag
     3901 ttctgctatg tggcgcggta ttatcccgta ttgacgccgg gcaagagcaa ctcggtcgcc
     3961 gcatacacta ttctcagaat gacttggttg agtactcacc agtcacagaa aagcatctta
     4021 cggatggcat gacagtaaga gaattatgca gtgctgccat aaccatgagt gataacactg
     4081 cggccaactt acttctgaca acgatcggag gaccgaagga gctaaccgct tttttgcaca
     4141 acatggggga tcatgtaact cgccttgatc gttgggaacc ggagctgaat gaagccatac
     4201 caaacgacga gcgtgacacc acgatgcctg tagcaatggc aacaacgttg cgcaaactat
     4261 taactggcga actacttact ctagcttccc ggcaacaatt aatagactgg atggaggcgg
     4321 ataaagttgc aggaccactt ctgcgctcgg cccttccggc tggctggttt attgctgata
     4381 aatctggagc cggtgagcgt gggtctcgcg gtatcattgc agcactgggg ccagatggta
     4441 agccctcccg tatcgtagtt atctacacga cggggagtca ggcaactatg gatgaacgaa
     4501 atagacagat cgctgagata ggtgcctcac tgattaagca ttggtaactg tcagaccaag
     4561 tttactcata tatactttag attgatttaa aacttcattt ttaatttaaa aggatctagg
     4621 tgaagatcct ttttgataat ctcatgacca aaatccctta acgtgagttt tcgttccact
     4681 gagcgtcaga ccccgtagaa aagatcaaag gatcttcttg agatcctttt tttctgcgcg
     4741 taatctgctg cttgcaaaca aaaaaaccac cgctaccagc ggtggtttgt ttgccggatc
     4801 aagagctacc aactcttttt ccgaaggtaa ctggcttcag cagagcgcag ataccaaata
     4861 ctgtccttct agtgtagccg tagttaggcc accacttcaa gaactctgta gcaccgccta
     4921 catacctcgc tctgctaatc ctgttaccag tggctgctgc cagtggcgat aagtcgtgtc
     4981 ttaccgggtt ggactcaaga cgatagttac cggataaggc gcagcggtcg ggctgaacgg
     5041 ggggttcgtg cacacagccc agcttggagc gaacgaccta caccgaactg agatacctac
     5101 agcgtgagca ttgagaaagc gccacgcttc ccgaagggag aaaggcggac aggtatccgg
     5161 taagcggcag ggtcggaaca ggagagcgca cgagggagct tccaggggga aacgcctggt
     5221 atctttatag tcctgtcggg tttcgccacc tctgacttga gcgtcgattt ttgtgatgct
     5281 cgtcaggggg gcggagccta tggaaaaacg ccagcaacgc ggccttttta cggttcctgg
     5341 ccttttgctg gccttttgct cacatgttct ttcctgcgtt atcccctgat tctgtggata
     5401 accgtattac cgcctttgag tgagctgata ccgctcgccg cagccgaacg accgagcgca
     5461 gcgagtcagt gagcgaggaa gcggaagagc gcccaatacg caaaccgcct ctccccgcgc
     5521 gttggccgat tcattaatgc agctggcacg acaggtttcc cgactggaaa gcgggcagtg
     5581 agcgcaacgc aattaatgtg agttagctca ctcattaggc accccaggct ttacacttta
     5641 tgcttccggc tcgtatgttg tgtggaattg tgagcggata acaatttcac acaggaaaca
     5701 gctgggggtg gggggggggt tgggggtggg gtgttgttgg ggtgtgtttt gtgt
//
