# Supplementary material for: The active zone protein Clarinet regulates synaptic sorting of ATG-9 and presynaptic autophagy
Source: PLoS Biol. 2023 Apr 13;21(4):e3002030. doi: 10.1371/journal.pbio.3002030 (PMC10101500; doi:10.1371/journal.pbio.3002030)
Supplement: S5 Plasmids — (STR) [file pbio.3002030.s016.str]

LOCUS       _DACR3534               5790 bp ds-DNA     circular     13-MAR-2023
COMMENT     
COMMENT     ApEinfo:methylated:1
FEATURES             Location/Qualifiers
     misc_feature    join(16..51,966..988)
                     /dnas_title="MCS I"
                     /note="MCS I"
                     /locus_tag="MCS I"
                     /label="MCS I"
                     /ApEinfo_label="MCS I"
                     /ApEinfo_fwdcolor="#7eff74"
                     /ApEinfo_revcolor="#7eff74"
                     /ApEinfo_graphicformat="arrow_data {{0 1 2 0 0 -1} {} 0}
                     width 5 offset 0"
     misc_difference 460..460
                     /note="Mutation introduced by PCR.  Should be T"
                     /locus_tag="Mutation introduced by PCR.  Should be T"
                     /label="Mutation introduced by PCR.  Should be T"
                     /ApEinfo_label="Mutation introduced by PCR.  Should be T"
                     /ApEinfo_fwdcolor="pink"
                     /ApEinfo_revcolor="pink"
                     /ApEinfo_graphicformat="arrow_data {{0 1 2 0 0 -1} {} 0}
                     width 5 offset 0"
     exon            378..628
                     /note="ttx-3 Exon 2"
                     /locus_tag="ttx-3 Exon 2"
                     /label="ttx-3 Exon 2"
                     /ApEinfo_label="ttx-3 Exon 2"
                     /ApEinfo_fwdcolor="#c83a90"
                     /ApEinfo_revcolor="#c83a90"
                     /ApEinfo_graphicformat="arrow_data {{0 1 2 0 0 -1} {} 0}
                     width 5 offset 0"
     intron          133..377
                     /note="ttx-3 Intron 1 (3' fragment)"
                     /locus_tag="ttx-3 Intron 1 (3' fragment)"
                     /label="ttx-3 Intron 1 (3' fragment)"
                     /ApEinfo_label="ttx-3 Intron 1 (3' fragment)"
                     /ApEinfo_fwdcolor="#eb606c"
                     /ApEinfo_revcolor="#eb606c"
                     /ApEinfo_graphicformat="arrow_data {{0 1 2 0 0 -1} {} 0}
                     width 5 offset 0"
     promoter        133..965
                     /note="ttx-3 bashed promoter G"
                     /locus_tag="ttx-3 bashed promoter G"
                     /label="ttx-3 bashed promoter G"
                     /ApEinfo_label="ttx-3 bashed promoter G"
                     /ApEinfo_fwdcolor="#346ee0"
                     /ApEinfo_revcolor="#346ee0"
                     /ApEinfo_graphicformat="arrow_data {{0 1 2 0 0 -1} {} 0}
                     width 5 offset 0"
     misc_difference 52..132
                     /note="From Fire vectors, cloned in with ttx-3"
                     /locus_tag="From Fire vectors, cloned in with ttx-3"
                     /label="From Fire vectors, cloned in with ttx-3"
                     /ApEinfo_label="From Fire vectors, cloned in with ttx-3"
                     /ApEinfo_fwdcolor="pink"
                     /ApEinfo_revcolor="pink"
                     /ApEinfo_graphicformat="arrow_data {{0 1 2 0 0 -1} {} 0}
                     width 5 offset 0"
     intron          629..871
                     /note="ttx-3 Intron 2"
                     /locus_tag="ttx-3 Intron 2"
                     /label="ttx-3 Intron 2"
                     /ApEinfo_label="ttx-3 Intron 2"
                     /ApEinfo_fwdcolor="#eb606c"
                     /ApEinfo_revcolor="#eb606c"
                     /ApEinfo_graphicformat="arrow_data {{0 1 2 0 0 -1} {} 0}
                     width 5 offset 0"
     exon            872..965
                     /note="ttx-3 Exon 3"
                     /locus_tag="ttx-3 Exon 3"
                     /label="ttx-3 Exon 3"
                     /ApEinfo_label="ttx-3 Exon 3"
                     /ApEinfo_fwdcolor="#c83a90"
                     /ApEinfo_revcolor="#c83a90"
                     /ApEinfo_graphicformat="arrow_data {{0 1 2 0 0 -1} {} 0}
                     width 5 offset 0"
     CDS             2376..2378
                     /dnas_title="GFP"
                     /vntifkey=4
                     /note="9 bp differences from Fire GFp"
                     /locus_tag="GFP"
                     /label="GFP"
                     /ApEinfo_label="GFP"
                     /ApEinfo_fwdcolor="#e9d024"
                     /ApEinfo_revcolor="#e9d024"
                     /ApEinfo_graphicformat="arrow_data {{0 1 2 0 0 -1} {} 0}
                     width 5 offset 0"
     3'UTR           2515..3250
                     /dnas_title="unc-54 3' UTR"
                     /vntifkey=50
                     /locus_tag="unc-54 3' UTR"
                     /label="unc-54 3' UTR"
                     /ApEinfo_label="unc-54 3' UTR"
                     /ApEinfo_fwdcolor="#f76ca1"
                     /ApEinfo_revcolor="#008040"
                     /ApEinfo_graphicformat="arrow_data {{0 1 2 0 0 -1} {} 0}
                     width 5 offset 0"
     CDS             3723..4583
                     /note="AMP-R"
                     /locus_tag="AMP-R"
                     /label="AMP-R"
                     /ApEinfo_label="AMP-R"
                     /ApEinfo_fwdcolor="#e9d024"
                     /ApEinfo_revcolor="#e9d024"
                     /ApEinfo_graphicformat="arrow_data {{0 1 2 0 0 -1} {} 0}
                     width 5 offset 0"
     rep_origin      5524..5790
                     /note=""
                     /locus_tag=""
                     /label=""
                     /ApEinfo_label=""
                     /ApEinfo_fwdcolor="#999999"
                     /ApEinfo_revcolor="#999999"
                     /ApEinfo_graphicformat="arrow_data {{0 1 2 0 0 -1} {} 0}
                     width 5 offset 0"
     misc_feature    1071..2375
                     /locus_tag="AP2"
                     /label="AP2"
                     /ApEinfo_label="AP2"
                     /ApEinfo_fwdcolor="#fdcc65"
                     /ApEinfo_revcolor="green"
                     /ApEinfo_graphicformat="arrow_data {{0 1 2 0 0 -1} {} 0}
                     width 5 offset 0"
     misc_feature    903..928
                     /locus_tag="mcsI seq primer"
                     /label="mcsI seq primer"
                     /ApEinfo_label="mcsI seq primer"
                     /ApEinfo_fwdcolor="cyan"
                     /ApEinfo_revcolor="green"
                     /ApEinfo_graphicformat="arrow_data {{0 1 2 0 0 -1} {} 0}
                     width 5 offset 0"
ORIGIN
        1 atgaccatga ttacgccaag cttgcatgcg cggccgcact gactgggccg gCCTCTCATT
       61 TAAATTTTCA GAGCTTAAAA ATGGCTGAAA TCACTCACAA CGATGGATAC GCTAACAACT
      121 TGGAAATGAA ATAAGCTTTT TTGAAACGAT CTTTGTTATC AATGATGTGT CATAAAAACA
      181 CATGTTTTCC AGTTCAATAG TGAACACGTA AAAACCAGAA GAATGTTTGA TTTGGAAGAC
      241 GTAGCAGTAT TTTTTTGAAA ACATTTTTTT TAATGAAATA ATTTAATATA TTAAAATTGT
      301 GTTTTTTTTA TGACCCGATT ATATCACTTA TCTATTCAGA CGTTGTTAAA TTTTCCCTAA
      361 ACTTTTTTTT ACTTCAGACA ATTGCTGCTG ATGCTTACCA ACTCTTCCTC AAAGGAGACT
      421 ATTGCCACCC ATGTTGTTAC AAACTCGGTG CCTTCTGCAC TCCAGTTTGA TTGGAGCTCA
      481 CATTTCAAAG AAGAATATGA TTTGGTGGAA AAGTTGAACT CCCCGCAATA TACCAACTTA
      541 ACGTCCATAT CCCCTTCCTC ATCAACTGAT TCCAACAACT TAATTCTACG GCAAATTCAG
      601 ATACCGAAGA TTGAGCCGGC ACTTTTGAGT GAGCATCTAT TACAGCGATT TTCTCTAATT
      661 TAACCCGAAA TTATAACCTG TTTTTTTTTC GAAAATGACT CATTTTTCTC GAATACAGAG
      721 TTGAGAATAA AAATAGCAAG GTCGTGTATT TTATCATGTC GCTATTTTTC TTAACGAAGC
      781 CAATAACAAT GCCACTTATT TCAAGTCTTG AGAAACAAAT TATTTGACGA AAATGTTTTT
      841 TTTTCAAAGA TTTACTGCTT TAACTTTACA GATCAGTGTT GTCTCTGCAC ATTTGCAATT
      901 GTCGATAAAG AAATCAGTGT TGTTGACGGA AAATATTATC ATAATAATTG TCTTCGGTGT
      961 CAAATgggcg cgcctctaga ggatccccgg gattggccaa aggacccaaa ggtatgtttc
     1021 gaatgatact aacataacat agaacatttt caggaggacc cttggctagc ATGATCGGAG
     1081 GCTTATTCAT CTATAATCAC AAGGGGGAGG TGCTTATCTC CCGGGTCTAC AGAGATGACA
     1141 TCGGGAGGAA TGCTGTGGAT GCCTTTCGGG TCAATGTCAT TCATGCACGG CAGCAGGTGC
     1201 GCAGCCCTGT CACAAACATC GCTCGCACCA GCTTCTTCCA TGTTAAGCGG TCCAACATCT
     1261 GGCTGGCCGC AGTCACCAAG CAGAATGTCA ATGCTGCCAT GGTCTTCGAA TTCCTCTACA
     1321 AGATGTGTGA TGTAATGGCT GCTTACTTTG GCAAAATCAG CGAGGAGAAC ATCAAGAACA
     1381 ATTTTGTGCT CATATACGAG CTGCTGGATG AGATTCTGGA CTTTGGCTAC CCACAGAACT
     1441 CAGAGACAGG TGCACTGAAA ACCTTCATCA CCCAGCAGGG TATCAAGAGT CAGCATCAGA
     1501 CGAAGGAAGA ACAGTCCCAG ATCACCAGCC AGGTGACCGG GCAGATTGGC TGGCGGCGAG
     1561 AAGGCATCAA GTATCGCCGG AATGAACTCT TCCTAGATGT TCTGGAGAGT GTGAACCTGC
     1621 TTATGTCCCC ACAGGGGCAG GTGCTGAGTG CCCATGTGTC AGGCCGGGTG GTGATGAAGA
     1681 GTTACCTGAG TGGCATGCCT GAGTGCAAGT TTGGAATGAA TGACAAGATT GTCATAGAAA
     1741 AGCAGGGCAA AGGCACAGCT GATGAAACAA GCAAGAGTGG TAAGCAGTCG ATCGCCATTG
     1801 ATGACTGCAC CTTCCACCAG TGTGTGCGAC TCAGCAAGTT TGACTCTGAG CGGAGCATCA
     1861 GCTTCATCCC TCCCGACGGA GAGTTTGAAC TCATGAGATA CCGTACTACC AAGGACATCA
     1921 TCCTTCCTTT CCGGGTGATC CCATTGGTGC GGGAGGTGGG GCGCACCAAA CTGGAGGTCA
     1981 AGGTGGTCAT CAAGTCCAAC TTCAAGCCCT CACTTCTGGC CCAGAAGATT GAGGTGAGGA
     2041 TCCCGACTCC ATTGAACACA AGCGGGGTAC AGGTGATCTG CATGAAGGGG AAGGCCAAGT
     2101 ACAAGGCCAG CGAGAACGCC ATTGTATGGA AGATCAAGCG CATGGCAGGC ATGAAGGAAT
     2161 CCCAGATCAG CGCAGAGATT GAGCTCCTGC CCACCAACGA TAAGAAGAAA TGGGCTCGGC
     2221 CCCCCATTTC CATGAACTTT GAGGTGCCAT TCGCGCCTTC TGGCCTCAAG GTGCGCTACT
     2281 TGAAGGTATT CGAACCGAAG CTGAACTACA GCGACCATGA TGTCATCAAA TGGGTGCGAT
     2341 ACATTGGCCG CAGTGGCATT TATGAAACCC GCTGCtagca ttcgtagaat tccaactgag
     2401 cgccggtcgc taccattacc aacttgtctg gtgtcaaaaa taataggggc cgctgtcatc
     2461 agagtaagtt taaactgagt tctactaact aacgagtaat atttaaattt tcagcatctc
     2521 gcgcccgtgc ctctgacttc taagtccaat tactcttcaa catccctaca tgctctttct
     2581 ccctgtgctc ccacccccta tttttgttat tatcaaaaaa acttcttctt aatttctttg
     2641 ttttttagct tcttttaagt cacctctaac aatgaaattg tgtagattca aaaatagaat
     2701 taattcgtaa taaaaagtcg aaaaaaattg tgctccctcc ccccattaat aataattcta
     2761 tcccaaaatc tacacaatgt tctgtgtaca cttcttatgt tttttttact tctgataaat
     2821 tttttttgaa acatcataga aaaaaccgca cacaaaatac cttatcatat gttacgtttc
     2881 agtttatgac cgcaattttt atttcttcgc acgtctgggc ctctcatgac gtcaaatcat
     2941 gctcatcgtg aaaaagtttt ggagtatttt tggaattttt caatcaagtg aaagtttatg
     3001 aaattaattt tcctgctttt gctttttggg ggtttcccct attgtttgtc aagagtttcg
     3061 aggacggcgt ttttcttgct aaaatcacaa gtattgatga gcacgatgca agaaagatcg
     3121 gaagaaggtt tgggtttgag gctcagtgga aggtgagtag aagttgataa tttgaaagtg
     3181 gagtagtgtc tatggggttt ttgccttaaa tgacagaata cattcccaat ataccaaaca
     3241 taactgtttc ctactagtcg gccgtacggg ccctttcgtc tcgcgcgttt cggtgatgac
     3301 ggtgaaaacc tctgacacat gcagctcccg gagacggtca cagcttgtct gtaagcggat
     3361 gccgggagca gacaagcccg tcagggcgcg tcagcgggtg ttggcgggtg tcggggctgg
     3421 cttaactatg cggcatcaga gcagattgta ctgagagtgc accatatgcg gtgtgaaata
     3481 ccgcacagat gcgtaaggag aaaataccgc atcaggcggc cttaattaag ggcctcgtga
     3541 tacgcctatt tttataggtt aatgtcatga taataatggt ttcttagacg tcaggtggca
     3601 cttttcgggg aaatgtgcgc ggaaccccta tttgtttatt tttctaaata cattcaaata
     3661 tgtatccgct catgagacaa taaccctgat aaatgcttca ataatattga aaaaggaaga
     3721 gtatgagtat tcaacatttc cgtgtcgccc ttattccctt ttttgcggca ttttgccttc
     3781 ctgtttttgc tcacccagaa acgctggtga aagtaaaaga tgctgaagat cagttgggtg
     3841 cacgagtggg ttacatcgaa ctggatctca acagcggtaa gatccttgag agttttcgcc
     3901 ccgaagaacg ttttccaatg atgagcactt ttaaagttct gctatgtggc gcggtattat
     3961 cccgtattga cgccgggcaa gagcaactcg gtcgccgcat acactattct cagaatgact
     4021 tggttgagta ctcaccagtc acagaaaagc atcttacgga tggcatgaca gtaagagaat
     4081 tatgcagtgc tgccataacc atgagtgata acactgcggc caacttactt ctgacaacga
     4141 tcggaggacc gaaggagcta accgcttttt tgcacaacat gggggatcat gtaactcgcc
     4201 ttgatcgttg ggaaccggag ctgaatgaag ccataccaaa cgacgagcgt gacaccacga
     4261 tgcctgtagc aatggcaaca acgttgcgca aactattaac tggcgaacta cttactctag
     4321 cttcccggca acaattaata gactggatgg aggcggataa agttgcagga ccacttctgc
     4381 gctcggccct tccggctggc tggtttattg ctgataaatc tggagccggt gagcgtgggt
     4441 ctcgcggtat cattgcagca ctggggccag atggtaagcc ctcccgtatc gtagttatct
     4501 acacgacggg gagtcaggca actatggatg aacgaaatag acagatcgct gagataggtg
     4561 cctcactgat taagcattgg taactgtcag accaagttta ctcatatata ctttagattg
     4621 atttaaaact tcatttttaa tttaaaagga tctaggtgaa gatccttttt gataatctca
     4681 tgaccaaaat cccttaacgt gagttttcgt tccactgagc gtcagacccc gtagaaaaga
     4741 tcaaaggatc ttcttgagat cctttttttc tgcgcgtaat ctgctgcttg caaacaaaaa
     4801 aaccaccgct accagcggtg gtttgtttgc cggatcaaga gctaccaact ctttttccga
     4861 aggtaactgg cttcagcaga gcgcagatac caaatactgt ccttctagtg tagccgtagt
     4921 taggccacca cttcaagaac tctgtagcac cgcctacata cctcgctctg ctaatcctgt
     4981 taccagtggc tgctgccagt ggcgataagt cgtgtcttac cgggttggac tcaagacgat
     5041 agttaccgga taaggcgcag cggtcgggct gaacgggggg ttcgtgcaca cagcccagct
     5101 tggagcgaac gacctacacc gaactgagat acctacagcg tgagcattga gaaagcgcca
     5161 cgcttcccga agggagaaag gcggacaggt atccggtaag cggcagggtc ggaacaggag
     5221 agcgcacgag ggagcttcca gggggaaacg cctggtatct ttatagtcct gtcgggtttc
     5281 gccacctctg acttgagcgt cgatttttgt gatgctcgtc aggggggcgg agcctatgga
     5341 aaaacgccag caacgcggcc tttttacggt tcctggcctt ttgctggcct tttgctcaca
     5401 tgttctttcc tgcgttatcc cctgattctg tggataaccg tattaccgcc tttgagtgag
     5461 ctgataccgc tcgccgcagc cgaacgaccg agcgcagcga gtcagtgagc gaggaagcgg
     5521 aagagcgccc aatacgcaaa ccgcctctcc ccgcgcgttg gccgattcat taatgcagct
     5581 ggcacgacag gtttcccgac tggaaagcgg gcagtgagcg caacgcaatt aatgtgagtt
     5641 agctcactca ttaggcaccc caggctttac actttatgct tccggctcgt atgttgtgtg
     5701 gaattgtgag cggataacaa tttcacacag gaaacagctg ggggtggggg gggggttggg
     5761 ggtggggtgt tgttggggtg tgttttgtgt   
//
